# Supplementary material for: Characterization Variation of the Differential Coloring Substances in Rapeseed Petals with Different Colors Using UPLC-HESI-MS/MS
Source: Molecules. 2023 Jul 26;28(15):5670. doi: 10.3390/molecules28155670 (PMC10419860; doi:10.3390/molecules28155670)
Supplement: Supplementary file 1 [file molecules-28-05670-s001.zip]

Archive with 10 entries (10 files):
- Fig. S1.png
- Fig. S2.jpg
- Fig. S3.jpg
- Table S1.xlsx
- Table S2.xlsx
- Table S3.xlsx
- Table S4.xlsx
- Table S5.xlsx
- Table S6.xlsx
- Table S7.pdf
