# Supplementary material for: Characterization Variation of the Differential Coloring Substances in Rapeseed Petals with Different Colors Using UPLC-HESI-MS/MS
Source: Molecules. 2023 Jul 26;28(15):5670. doi: 10.3390/molecules28155670 (PMC10419860; doi:10.3390/molecules28155670)
Supplement: Supplementary file 1 [file molecules-28-05670-s001.zip › Table S1.xlsx]

## Sheet: Sheet1
Index	Q1 (Da)	Q3 (Da)	Molecular weight (Da)	Formula	Ionization model	Compounds	Class I	Class II	PP-1	PP-2	PP-3	LP-1	LP-2	LP-3	DP-1	DP-2	DP-3	WR-1	WR-2	WR-3	WMR-1	WMR-2	WMR-3	DR-1	DR-2	DR-3	Y-1	Y-2	Y-3	W-1	W-2	W-3	P-1	P-2	P-3	QC01	QC02	QC03	QC04	cpd_ID	kegg_map
Lmpp003789	595.14	287.06	595.145	C30H27O13+	[M]+	Cyanidin-3-O-(6''-O-p-Coumaroyl)glucoside	Flavonoids	Anthocyanidins	1.44727e+07	1.23299e+07	1.32768e+07	9	9	9	9.17229e+06	1.04343e+07	9.7154e+06	8.63466e+06	8.67226e+06	8.49424e+06	1.94822e+07	1.8271e+07	1.89732e+07	2.11212e+07	2.16176e+07	1.90818e+07	153420	170903	215165	153420	65854.8	35088.3	698030	712211	615692	7.449e+06	7.30747e+06	7.47632e+06	7.43567e+06	C12095	ko00942,ko01110
Lmqn009304	325.11	293.08	326.115	C19H18O5	[M-H]-	Eucalyptin (5-Hydroxy-7,4'-dimethoxy-6,8-dimethylflavone)	Flavonoids	Flavanones	107257	104782	101358	441484	410138	407880	229521	208806	289294	206142	205239	189753	229314	219539	212838	118096	170758	150616	319072	314730	296717	196352	204726	172919	320181	297937	300872	221720	219871	226816	226908	-	-
Lmyp004052	611.14	147.04	610.132	C30H26O14	[M+H]+	Quercetin-3-O-(6''-O-p-Coumaroyl)galactoside	Flavonoids	Flavonols	1.09824e+06	713766	1.0241e+06	243177	239882	253588	947646	1.30664e+06	1.23748e+06	1.13813e+06	1.05085e+06	1.09633e+06	1.36252e+06	1.39662e+06	1.36587e+06	1.14471e+06	1.06311e+06	1.09255e+06	7641.67	11102.2	23900.5	8705.59	9643.05	10863.5	477402	438471	442977	995580	972346	984585	1.01983e+06	-	-
mws0059	609.15	301.04	610.153	C27H30O16	[M-H]-	Quercetin-3-O-rutinoside (Rutin)	Flavonoids	Flavonols	20591.2	17948.7	20780.4	9.43415e+07	7.67059e+07	8.34721e+07	120650	40882.8	34097.9	51878.4	14900.7	36908	25177.4	27290.2	23396.7	33445.7	32305	30215.2	22858.9	13008.2	13022.2	11150.6	14156.7	10869.8	61308.2	74640.6	66177.2	2.8686e+07	2.71914e+07	2.80779e+07	2.75665e+07	C05625	ko00944,ko01100,ko01110
Zbcp004783	1241.32	535.11	1241.32	C57H61O31+	[M]+	Cyanidin-3-feruloylsinapoyldiglucoside-5-malonylglucoside	Flavonoids	Anthocyanidins	9.45217e+06	9.09344e+06	1.1098e+07	1.17048e+06	1.28981e+06	1.14383e+06	5.80928e+06	5.40251e+06	5.47149e+06	9.98293e+06	8.14626e+06	9.77627e+06	4.91296e+06	4.14293e+06	4.26087e+06	7.05839e+06	8.22183e+06	9.33138e+06	16295.4	35891.7	14882.3	53350	31819.9	41680	2.22933e+06	2.37809e+06	1.72748e+06	4.13427e+06	4.3372e+06	4.22387e+06	4.11098e+06	-	-
MWSHY0161	595.14	287.06	594.137	C30H26O13	[M+H]+	Kaempferol-3-O-(6''-p-Coumaroyl)glucoside (Tiliroside)	Flavonoids	Flavonols	2.47224e+06	2.90318e+06	2.8127e+06	270038	353793	263903	2.61464e+06	2.71036e+06	2.91059e+06	3.49179e+06	3.23144e+06	3.54206e+06	4.73489e+06	5.17097e+06	5.31787e+06	3.52468e+06	3.62735e+06	2.89442e+06	14956.1	19703.4	7950	6580.76	15763.3	2372.11	241522	65533.7	182069	1.96652e+06	1.969e+06	1.92845e+06	2.05508e+06	C17140	-
Zblp001862	465.1	303.05	465.103	C21H21O12+	[M]+	Delphinidin-3-O-galactoside	Flavonoids	Anthocyanidins	935761	1.09287e+06	931731	154574	259083	275523	1.32682e+06	1.18547e+06	895936	1.06989e+06	1.11889e+06	986043	1.17303e+06	1.15847e+06	1.46993e+06	1.36647e+06	1.27757e+06	1.39671e+06	193179	158985	164866	131556	153315	124247	1.58726e+06	1.6595e+06	1.7759e+06	1.03193e+06	1.07891e+06	1.10509e+06	1.07605e+06	-	-
Smpp002418	521.13	317.07	521.129	C24H25O13+	[M]+	Petunidin-3-O-(6''-O-Acetyl)glucoside	Flavonoids	Anthocyanidins	303734	183965	202611	31361.5	14402.3	38345	329323	323100	283984	295338	478170	387220	335484	351453	409798	258694	258232	299453	418560	412951	312098	237916	190248	496194	327667	233049	315200	365477	354442	382361	374144	-	-
Zblp002396	463.12	301.07	463.123	C22H23O11+	[M]+	Peonidin-3-O-glucoside	Flavonoids	Anthocyanidins	8.55627e+07	8.92803e+07	8.65594e+07	1.19321e+06	1.08195e+06	961127	7.69581e+07	7.03356e+07	7.02739e+07	9.66903e+07	1.025e+08	107111911	118975546	1.29251e+08	1.13033e+08	146727681	1.47725e+08	1.46363e+08	387922	415046	470122	540836	444135	731170	4.14434e+07	4.14626e+07	4.3698e+07	5.79128e+07	5.78795e+07	6.11629e+07	6.15546e+07	C12141	ko00942
mws1326	301.04	211.04	302.043	C15H10O7	[M-H]-	Herbacetin	Flavonoids	Flavonols	38053.8	39401.9	36224	18920.5	18393.4	18215.2	23158.7	29417.8	36059.9	30923.3	33367.5	33293.4	17363.1	14853.5	12959.8	41650.5	48676.2	49883.1	7634.32	9711.71	8320.24	4864.78	6642.17	5183.22	11690.2	12279.6	11054.3	21476.8	21704.6	23093.8	22666.1	C02806	-
MWSslk254	595.17	287.06	594.159	C27H30O15	[M+H]+	Kaempferol-3-O-glucorhamnoside*	Flavonoids	Flavonols	2.00693e+07	1.88561e+07	2.087e+07	3.78454e+06	3.13091e+06	4.88127e+06	1.32363e+07	1.46305e+07	1.29038e+07	1.01661e+07	1.10891e+07	1.06227e+07	2.34758e+07	2.35148e+07	2.35841e+07	2.77363e+07	3.13612e+07	2.93144e+07	63350	113154	55316.8	28340	61182.4	17055.9	900602	871469	984219	8.94714e+06	9.10392e+06	9.68852e+06	9.45911e+06	-	-
pmf0027	449.11	287.06	449.108	C21H21O11+	[M]+	Cyanidin-3-O-galactoside	Flavonoids	Anthocyanidins	2.83269e+07	3.11195e+07	3.10358e+07	2.43564e+06	2.35809e+06	2.28238e+06	2.46339e+07	2.29258e+07	2.44253e+07	2.19375e+07	2.31955e+07	2.21121e+07	4.58957e+07	4.44659e+07	4.05306e+07	5.47692e+07	5.65e+07	5.73932e+07	8.35931e+06	9.49189e+06	8.53743e+06	8.68887e+06	7.42631e+06	9.15279e+06	2.00183e+07	1.91126e+07	1.83068e+07	2.23864e+07	2.20206e+07	2.27431e+07	2.39569e+07	C08647	-
Zbzp004478	1005.25	287.05	1005.25	C45H49O26+	[M]+	Cyanidin-3-O-[2-(xylosyl)-6-(feruloyl)-glucoside]-5-O-[6-(malonyl)-glucoside]*	Flavonoids	Anthocyanidins	2.34864e+07	2.40848e+07	2.48939e+07	758983	1.15573e+06	1.24806e+06	7.14113e+06	8.57152e+06	1.71164e+07	1.36918e+07	1.02344e+07	1.24587e+07	1.34348e+07	1.3335e+07	1.16527e+07	1.78243e+07	5.21706e+06	1.89568e+07	16432.8	16675	13340	5005	26649.5	11670	2.96876e+06	836811	2.65337e+06	1.12036e+07	1.20863e+07	1.12045e+07	1.13192e+07	-	-
Cwjp002409	1005.25	287.06	1005.25	C45H49O26+	[M]+	Cyanidin-3-O-(6''-O-p-coumaroyl)sophoroside-5-O-(6'''-O-malonyl)glucoside*	Flavonoids	Anthocyanidins	2.34945e+07	1.01232e+07	2.12043e+07	1.15455e+06	711780	692669	1.43353e+07	1.61565e+07	4.50147e+06	1.25988e+07	1.07699e+07	1.39883e+07	1.2912e+07	5.2932e+06	1.26684e+07	1.85225e+07	11516260	7.21696e+06	8340	5005	6676.45	10663.9	1670	3171.1	2.55969e+06	1087475	2.47821e+06	1.15785e+07	1.12981e+07	1.06065e+07	1.09065e+07	-	-
Lmnp002616	655.19	493.14	654.18	C29H34O17	[M+H]+	Cirsiliol-8-C-(2''-glucosyl)glucoside	Flavonoids	Flavones	424573	631093	606918	9	9	9	86663.1	207110	246605	161237	362268	42305.1	76885.7	377068	144866	187529	240475	223179	374529	380393	229218	400565	267422	227120	384660	143356	420686	178791	194332	194717	190999	-	-
HJN055	435.13	273.08	436.137	C21H24O10	[M-H]-	Dihydrocharcone-4'-O-glucoside*	Flavonoids	Chalcones	652063	762094	741165	138842	159167	150212	819946	842057	794245	873970	914200	914435	829159	756024	779106	589844	597677	580396	219564	215991	234833	188648	181679	159936	465289	457545	473319	476347	521563	497127	512614	-	-
Zbzp004802	989.26	271.06	989.256	C45H49O25+	[M]+	Pelargonidin-3-O-[2-(xylosyl)-6-(feruloyl)-glucoside]-5-[6-(malonyl)-glucoside]*	Flavonoids	Anthocyanidins	768639	638909	821524	122560	107874	90530.6	161765	370365	361054	162925	237796	194919	86700	142927	136458	211575	310441	311957	9	9	9	9	9	9	18773.6	63927.3	33936	181267	199352	193468	187660	-	-
Lmsp010393	359.11	298.09	358.105	C19H18O7	[M+H]+	Eupatorin-5-methylether (3'-hydroxy-5,6,7,4'-tetramethoxyflavone)	Flavonoids	Flavones	218063	228889	219788	213041	213941	213298	218754	202020	211123	212371	193913	206076	227050	228073	215010	232872	220873	213671	219161	217380	210410	234390	222819	229693	200562	226619	229992	210036	209696	220139	228238	-	-
Lmqp001551	773.21	449.11	773.213	C33H41O21+	[M]+	Cyanidin-3-O-sophorotrioside	Flavonoids	Anthocyanidins	5.14655e+07	5.32243e+07	5.50622e+07	794862	759544	783407	4.0047e+07	4.23452e+07	4.32103e+07	3.0182e+07	2.91205e+07	3.19603e+07	2.05623e+07	2.21463e+07	2.10566e+07	5.09542e+07	5.05538e+07	4.99367e+07	54577.5	64577	36219.6	8999.07	36667.1	9139.87	6.37929e+06	6.52799e+06	6.40116e+06	2.05316e+07	2.11607e+07	2.18409e+07	1.978e+07	-	-
pmp000786	345.1	330.07	344.09	C18H16O7	[M+H]+	Eupatorin; 3',5-Dihydroxy-4',6,7-Trimethoxyflavone*	Flavonoids	Flavones	19522.8	28397.7	19003.1	36393.6	40502.5	31445.7	19125.4	20583.2	17250.6	18298.4	19985	12667.7	14393.6	21212.3	16452.2	10092.4	21619.1	25656.9	27977.8	9126.56	21360.4	14386.6	30292.2	15107.8	15345	14598.6	19670.2	25052.8	23030.6	25364.7	24414.7	-	-
Hmgp002189	463.13	301.07	462.116	C22H22O11	[M+H]+	Hispidulin-7-O-glucoside(Homoplantaginin)*	Flavonoids	Flavones	4.0912e+06	4.48903e+06	4.24657e+06	1.1811e+06	1.06876e+06	899786	3.45262e+06	3.62124e+06	3.8617e+06	3.52823e+06	3.59525e+06	3.41007e+06	3.02131e+06	3.22725e+06	3.03707e+06	4.36472e+06	4.70523e+06	4.72962e+06	3.63881e+06	3.63427e+06	4.01286e+06	3.73736e+06	3.41874e+06	4.25358e+06	3.74297e+06	3.69974e+06	3.44726e+06	3.07341e+06	3.06158e+06	3.34819e+06	3.20938e+06	C17762	-
Lmjp003655	463.12	301.08	462.116	C22H22O11	[M+H]+	6-C-MethylKaempferol-3-glucoside*	Flavonoids	Flavones	3.27375e+06	3751713	3.83388e+06	1.08103e+06	994849	1.03457e+06	3.15144e+06	3.60795e+06	3.32286e+06	2.90169e+06	3.16595e+06	3.34161e+06	2.67649e+06	2.77997e+06	2.97364e+06	3.86236e+06	4.54676e+06	4.31063e+06	3.3649e+06	3.07375e+06	3.72926e+06	3.40032e+06	3.53789e+06	3.55529e+06	2.95626e+06	3.12975e+06	3.67367e+06	2.79868e+06	3.00673e+06	3.09667e+06	3.06736e+06	-	-
mws1174	313.07	253.05	314.079	C17H14O6	[M-H]-	3-O-Acetylpinobanksin	Flavonoids	Flavanonols	26553.2	25368.7	21707.9	73826.7	105273	542408	12069.6	20926.3	14472.1	10080	12332.6	10042.2	86732.9	23291.9	27408.8	17590.6	13338.6	8818.54	74035.5	112007	73644.5	88585.9	126286	66026	34928	31204.5	49619.7	46345.3	41497.9	43941.2	44620.3	C16418	ko00941
mws0043	403.14	373.1	402.132	C21H22O8	[M+H]+	Nobiletin (5,6,7,8,3',4'-Hexamethoxyflavone)	Flavonoids	Flavones	18617.2	26507.9	32710.5	38329.3	21924.9	27195.6	22894	24278.4	23322.8	20475.5	24914.4	22830.8	22754.1	20471	14135	52737.3	29175.1	35090.2	22014.6	24814.6	20356	33638.8	22468.5	30166.9	26260.4	22526.6	24093	27319	30028.9	30257.5	29358.8	C10112	-
Wbtp005060	465.13	303.05	464.132	C22H24O11	[M+H]+	2,3,5-trimethoxy-1-{[(2s,3r,4s,5s,6r)-3,4,5-trihydroxy-6-(hydroxymethyl)oxan-2-yl]oxy}xanthen-9-one*	Flavonoids	Other Flavonoids	1.64666e+06	1.49368e+06	1.71913e+06	3.3082e+06	1.57087e+06	3.5194e+06	1.26128e+06	1.73556e+06	1.74128e+06	1.66714e+06	1.54258e+06	1.75956e+06	1.63568e+06	1.42638e+06	1.63825e+06	1.18832e+06	1.50794e+06	1.03349e+06	1.42167e+06	1.45945e+06	1.40165e+06	1.54323e+06	1.38435e+06	1.85974e+06	2.00557e+06	1.81629e+06	1.91814e+06	1.68729e+06	1.55709e+06	1720758	1.59163e+06	-	-
pmb0608	549.12	301.07	548.117	C25H24O14	[M+H]+	Chrysoeriol-7-O-(6''-malonyl)glucoside*	Flavonoids	Flavones	1.88122e+06	1.97873e+06	2.12858e+06	435595	384620	423480	1.78638e+06	1.97391e+06	1.81812e+06	1.62965e+06	1.88149e+06	1.62301e+06	2.17232e+06	2.19969e+06	2.46853e+06	3.11335e+06	3.31389e+06	3.40755e+06	1.17412e+06	1.30085e+06	1.14207e+06	833177	811200	775244	1.60073e+06	1.67638e+06	1.5497e+06	1.44905e+06	1.51176e+06	1.56383e+06	1.62073e+06	-	-
HJN087	433.12	271.06	434.121	C21H22O10	[M-H]-	Naringenin-4'-O-glucoside*	Flavonoids	Flavanones	3.48814e+06	3.33176e+06	3.32199e+06	760363	877190	961054	3.55885e+06	3.7361e+06	3.02073e+06	4.45886e+06	5.06506e+06	4.52638e+06	1.53026e+06	1.60793e+06	1.62639e+06	5.56679e+06	4.66985e+06	5.30711e+06	770361	762569	819644	795509	807227	881456	878395	776085	880843	2.29882e+06	2.41633e+06	2.40217e+06	2.58075e+06	-	-
pme0444	493.13	331.08	493.134	C23H25O12+	[M]+	Malvidin-3-O-glucoside (Oenin)*	Flavonoids	Anthocyanidins	1.14952e+06	1.00771e+06	1.04185e+06	60499.3	50024.1	33013.2	783112	800578	703220	1.09974e+06	1.06837e+06	1.11064e+06	1.73796e+06	1.82345e+06	1.9858e+06	3.63855e+06	3.16523e+06	3.1758e+06	634510	609650	701316	200796	187630	709264	844269	851840	922906	1.42056e+06	1.28005e+06	1.38418e+06	1.29512e+06	C12140	ko00942
Zbsp002199	433.11	271.06	433.113	C21H21O10+	[M]+	Pelargonidin-3-O-glucoside	Flavonoids	Anthocyanidins	9.73045e+06	9.65006e+06	9.54549e+06	5.13444e+06	4.87092e+06	4.85673e+06	1.20777e+07	1.11226e+07	1.13391e+07	1.25496e+07	1.4022e+07	1.1696e+07	6.12608e+06	5.35973e+06	6.17024e+06	5.19904e+06	5.57555e+06	5.35571e+06	8.13461e+06	8.13444e+06	8.22925e+06	9.2034e+06	8.48916e+06	8.10801e+06	7.27964e+06	7.09019e+06	7.70354e+06	8.10213e+06	7.67304e+06	8.00771e+06	7.2302e+06	C12137	ko00942,ko01100,ko01110
Cmsp002257	595.16	301.07	595.166	C27H31O15+	[M]+	Peonidin-3-O-sambubioside	Flavonoids	Anthocyanidins	72614.3	94294.5	81350.4	23545	9469.54	7874.38	75050	58415.4	63499.3	58012.4	64374.4	54769.9	54522.1	46614.4	51770.8	61155.8	68685	70612.8	10198.3	20013.5	4167.01	15709.7	11147.4	10147.9	53890.1	59920.9	62726.4	37737.6	36834.6	40736.8	36439.7	-	-
mws0044	303.05	125.02	304.058	C15H12O7	[M-H]-	Taxifolin(Dihydroquercetin)	Flavonoids	Flavanonols	39758.6	47314	45920.8	25598.2	26568.5	24772.4	60218.6	52961.6	70226.8	72553.1	60394.9	57084.2	62550.2	72844.9	68439	47270.8	57454.3	46488.1	45237.9	33872.9	40677.3	38186	39554.3	36125.9	82209.3	82382.4	91067.4	54784.5	52280.4	55496.4	49359.7	C01617	ko00941,ko01100,ko01110
Wbtn005728	439.12	277.07	440.132	C20H24O11	[M-H]-	Tetrahydroswertianolin	Flavonoids	Other Flavonoids	36209.3	33941.2	33516.6	21218.7	24093.7	20036.7	49318.6	55406.1	51356.7	60531.7	54301.7	56437.9	58662.9	59083.3	60812.6	68797.1	60080.9	68684.1	70802	68443.5	71193.2	49691	46372.1	43351.6	50604.5	52135.3	50463.3	55434.9	50609.9	55220	50430.3	-	-
Lmpp003255	641.15	303.05	641.15	C31H29O15+	[M]+	Delphinidin-3-O-(6''-O-feruloyl)glucoside	Flavonoids	Anthocyanidins	30303	28878.3	51680	71027.5	519524	69659.1	25005	26125.5	34500.6	46680	33689	24752.2	27048.3	26165.6	44886.9	44711.4	21675	47101.1	36490.6	31675	33340	40010	19306.8	14571.1	30010	41680	13185.2	51680	57536.4	51716	55015	-	-
mws0919	431.1	285.04	432.106	C21H20O10	[M-H]-	Kaempferol-3-O-rhamnoside (Afzelin)(Kaempferin)*	Flavonoids	Flavonols	4135.45	4884.82	1171.8	1.56855e+06	1.60144e+06	1.55484e+06	61511.3	53148.5	56690.2	33846.9	95291.1	38697.4	1.96785e+06	2.03563e+06	2.0493e+06	42019.6	89079	49497	4778.38	3479.52	4777.49	7907.43	22484.2	8139.87	18493	27414.7	45255.8	348120	354994	318474	324042	C16911	ko00944
Lmsp009013	317.1	197.05	316.095	C17H16O6	[M+H]+	4',6-Dihydroxy-5,7-dimethoxyflavanone*	Flavonoids	Flavanones	26596.2	25778.1	25649.8	191218	177158	134324	13327.8	17761.4	24339.6	9953.15	4872.16	6012.17	41465.6	45608.2	36647.2	54902.5	6945.1	9	20066.3	15317.7	23594.9	46866.8	18183.2	30911.6	18149.9	13632.7	13479.4	37007.4	35635.6	40390.6	38285.7	C14969	-
Hagn002504	355.07	85.03	356.09	C19H16O7	[M-H]-	5,7,5'-Trimethoxy-3',4'-methylenedioxyflavonoid	Flavonoids	Flavones	58664.7	60635	63150.7	60900.7	61139.9	61887.6	168121	154554	156733	115570	110707	118378	129941	123089	117996	205389	243219	222661	136419	129072	131361	40596.6	44785.6	46625.1	183450	172435	187676	136063	125450	143053	134038	-	-
MWSHY0050	595.17	287.05	594.159	C27H30O15	[M+H]+	Kaempferol-3-O-rutinoside(Nicotiflorin)*	Flavonoids	Flavonols	5.33506e+07	5.22087e+07	6.12225e+07	2.64495e+07	1.81408e+07	2.18388e+07	3.88252e+07	3.98821e+07	4.2935e+07	3.63246e+07	3.08426e+07	3.37043e+07	7.80405e+07	6.82303e+07	7.13939e+07	7.7468e+07	9.77437e+07	8.66109e+07	390520	282381	130677	37398.1	320657	36675	3.02802e+06	2.36373e+06	2.86215e+06	3.09262e+07	2.74302e+07	2.91857e+07	2.7925e+07	C21833	ko00944,ko01110
Lmjp002867	595.17	287.05	594.159	C27H30O15	[M+H]+	Kaempferol-3-O-neohesperidoside*	Flavonoids	Flavonols	5.33506e+07	5.22087e+07	6.12225e+07	2.64495e+07	1.81408e+07	2.18388e+07	3.88252e+07	3.98821e+07	4.2935e+07	3.63246e+07	3.08426e+07	3.37043e+07	7.80405e+07	6.82303e+07	7.13939e+07	7.7468e+07	9.77437e+07	8.66109e+07	390520	282381	130677	37398.1	320657	36675	3.02802e+06	2.36373e+06	2.86215e+06	3.09262e+07	2.74302e+07	2.91857e+07	2.7925e+07	-	-
Jmgn004021	449.11	269.05	450.116	C21H22O11	[M-H]-	6-C-Glucosyl-2-Hydroxynaringenin	Flavonoids	Flavanones	181257	178341	181262	73070.8	56671.7	58223	171063	150340	169265	189767	170189	182188	135389	119025	133790	171663	231085	183635	164317	214984	183190	233185	195267	222293	157144	165545	155641	127756	121152	117859	112184	-	-
HJAP056	477.14	315.1	476.132	C23H24O11	[M+H]+	Dihydroxy-dimethoxyflavone-7-O-glucoside*	Flavonoids	Flavones	78992.9	71558.4	106813	52441.8	54834.6	38274.1	200890	181905	209403	340730	274721	243234	169572	174538	164994	158059	205378	226171	94979.4	125691	145756	144572	136913	79828.8	323788	262237	255726	174668	178019	179811	159159	-	-
Cwjp002289	919.25	757.2	918.243	C42H46O23	[M+H]+	Luteolin-7-O-(2''''-O-rhamnosyl)sophorotrioside	Flavonoids	Flavones	4.23038e+06	4.13141e+06	4.73462e+06	152222	152869	130957	4.63528e+06	5.09506e+06	4.01471e+06	2.523e+06	2.38828e+06	2.90365e+06	3.9932e+06	3.77253e+06	3.83149e+06	3.91412e+06	3.9282e+06	3.81427e+06	11670	13233.3	5005	1670	5279.28	3340	226417	203515	259077	1.95708e+06	2.07277e+06	2.22806e+06	2.15109e+06	-	-
Lmpp003059	491.12	287.06	491.118	C23H23O12+	[M]+	Cyanidin-3-O-(6''-O-acetyl)glucoside	Flavonoids	Anthocyanidins	6.54533e+06	6.32396e+06	6.4646e+06	249874	183543	194018	4.86766e+06	4.57467e+06	4.96588e+06	3.24503e+06	3.81876e+06	3.37514e+06	2.2506e+06	7.73119e+06	7.13203e+06	7.9522e+06	8.67298e+06	8.8143e+06	4254.39	2954.95	8340	5005	6659.31	9	633082	628455	636914	3.13027e+06	2.97712e+06	3.21125e+06	3.39783e+06	-	-
Cwjp002964	1151.29	287.06	1151.29	C54H55O28+	[M]+	Cyanidin-3-O-(6''-O-sinapoyl-2''-O-malonyl)glucoside-5-O-(6'''-O-malonyl)glucoside	Flavonoids	Anthocyanidins	2.14105e+07	2.00875e+07	2.14747e+07	5.79527e+06	5.84251e+06	5.77266e+06	1.30231e+07	1.12732e+07	1.24813e+07	1.17504e+07	1.02267e+07	1.13784e+07	7.67835e+06	6.53771e+06	7.95803e+06	2.61537e+07	2.75898e+07	2.73242e+07	24986.1	9018.65	7668.68	7066.18	6670	5628.29	3.72456e+06	4.23301e+06	4.5539e+06	9.57958e+06	1.06005e+07	1.074e+07	9.86269e+06	-	-
Zblp002068	449.11	287.06	449.108	C21H21O11+	[M]+	Cyanidin-3-O-glucoside	Flavonoids	Anthocyanidins	2.8305e+07	2.47814e+07	2.59555e+07	2.27363e+06	2.1342e+06	2.09535e+06	2.14164e+07	2.12819e+07	2.50464e+07	1.91409e+07	2.04704e+07	2.33447e+07	4.08132e+07	3.79255e+07	3.94368e+07	5.16781e+07	5.51616e+07	5.5567e+07	8.05858e+06	8.78822e+06	8.75388e+06	7.87104e+06	8.48896e+06	9.22421e+06	1.97697e+07	1.93809e+07	1.78941e+07	1.98209e+07	2.15796e+07	19705465	2.19102e+07	C08604	ko00942,ko01110
Hmln006813	315.12	255.11	316.131	C18H20O5	[M-H]-	4'-hydroxy-2,4,6-trimethoxydihydrochalcone	Flavonoids	Chalcones	86104.1	81057.8	79972.6	12707.9	15257.8	13894.4	50337.9	50213.2	56552.9	79699.3	81944.2	87880	39276.1	39870.1	35602	91676.7	123919	118571	55649.9	60772	57199.4	20995.3	17575.9	15810.2	75314	75778.4	77886.4	53027.4	46972.5	52533.6	52612.8	-	-
pmp000001	301.07	286.05	300.063	C16H12O6	[M+H]+	Hispidulin (5,7,4'-Trihydroxy-6-methoxyflavone)*	Flavonoids	Flavones	84980.9	88394.7	93526.7	139572	107161	155573	87397.7	99356.1	105345	101425	113761	97343.9	89391.8	88559.1	87407.5	84692.2	84281.6	85990.2	84805.9	82884.7	77210.8	39623.4	47852.7	44461.9	88520.2	78683.2	100070	77613.4	74334.1	81910.3	84402	C10058	-
Hmcp001578	641.17	479.11	640.164	C28H32O17	[M+H]+	Isorhamnetin-3,7-O-diglucoside	Flavonoids	Flavonols	440250	471305	385093	49387.3	90412.3	36863.3	330164	546834	535407	568401	516815	439591	650520	495159	837692	560804	714571	645865	911797	771417	973591	973636	618855	906383	714375	899370	799546	592421	573431	647935	580684	-	-
Lmmp004151	845.18	287.05	844.17	C38H36O22	[M+H]+	Luteolin-7-O-glucuronide-(2→1)-(2''-Sinapoyl)glucuronide	Flavonoids	Flavones	591579	586081	604379	42292.8	61644.4	59225.2	334459	336257	404186	386942	370542	404156	402634	403822	455565	270260	578200	515421	5005	2975.72	3340	8454.46	9	1670	90931.6	62829.1	105937	298897	266157	267598	287724	-	-
Cwjp002544	1035.26	287.06	1035.26	C46H51O27+	[M]+	Cyanidin-3-O-(6''-O-feruloyl)sophoroside-5-O-(6'''-O-malonyl)glucoside	Flavonoids	Anthocyanidins	3.20444e+07	2.8766e+07	3.2135e+07	7.12309e+06	8.34126e+06	6.70414e+06	1.68776e+07	1.96084e+07	1.96606e+07	2.01835e+07	1.89062e+07	1.7581e+07	1.9776e+07	2.15466e+07	1.72509e+07	2.02775e+07	2.06114e+07	1.96225e+07	41680	93413.1	72611.3	11897.4	17150	5227.09	1821580	2.47651e+06	2.34968e+06	1.33673e+07	1.50259e+07	1.35562e+07	1.33991e+07	-	-
pme2954	303.05	137.02	302.043	C15H10O7	[M+H]+	Quercetin	Flavonoids	Flavonols	1.14288e+06	1.11997e+06	1.16356e+06	1.06844e+06	1.11572e+06	984564	942431	921366	1.15355e+06	1.14445e+06	1.08842e+06	1.09948e+06	553608	615182	519673	1.54639e+06	1.71192e+06	1.63197e+06	282917	264232	269069	211961	227153	182895	448375	452084	520449	664125	730584	740805	760300	C00389	ko00941,ko00944,ko01100,ko01110
MWSmce566	301.11	167.08	300.1	C17H16O5	[M+H]+	Astrapterocarpan*	Flavonoids	Other Flavonoids	14753.9	15449.3	19224.7	21304.5	17871.8	12320.3	18423.4	18949.1	17639	19725.2	22644.4	20220.9	13928.6	19338.8	16030.4	23568.9	21091.8	21009	18372.3	16307.6	15917.9	16456.1	13406.6	13442.1	22522.8	19757.1	22130.2	17467.6	15738	15880.2	15236	-	-
Hmbp002730	287.06	153.01	286.048	C15H10O6	[M+H]+	Isoscutellarein	Flavonoids	Flavones	26031.4	41869.5	16755.9	703117	498171	582475	32736.7	66563.7	17193.7	23893	9426.51	18809.5	22342.9	24808.5	27169.8	31346.5	16467	11778.2	16831.9	46853.2	13000.1	10615.5	22977.3	9678.96	22201.4	10287.3	29309.6	61988.4	59936.3	53882	56793.4	C10097	-
MWSHY0102	303.05	229.05	302.043	C15H10O7	[M+H]+	Morin	Flavonoids	Flavonols	877863	1.00003e+06	888513	1.106e+06	823815	1.06635e+06	813450	725686	754713	867188	943599	915224	474349	549728	449535	1.27149e+06	1.62757e+06	1.36941e+06	209546	205916	209419	143206	141018	118438	349516	325299	356443	490890	500359	555890	490903	C10105	-
Lmsn003297	449.11	287.06	450.116	C21H22O11	[M-H]-	3,4,2',4',6'-Pentahydroxychalcone-4'-O-glucoside	Flavonoids	Chalcones	176981	167329	151723	102110	136701	147428	77375.4	77375.8	80920.6	57174.6	55199.8	91033.1	102630	101894	75548.9	85226.2	115289	123789	41567.2	37284.2	38158.7	108010	119000	105738	68494.7	80005.2	76123.2	77792.2	67312.4	71155.4	70491.7	C16408	ko00941,ko01110
pme0321	431.1	285.04	432.106	C21H20O10	[M-H]-	Kaempferol-7-O-rhamnoside*	Flavonoids	Flavonols	3792.36	6842.58	4247.93	1.60563e+06	1.83873e+06	1.32986e+06	74255.7	63869.3	67486.2	29974.7	97965.8	41078.3	2.19222e+06	2.29413e+06	2.39661e+06	57845.3	103585	61580.7	6559.41	5661.99	6368.31	12400.2	25849.2	16829.7	25361.5	31775.3	51730.7	361722	388424	417220	373236	-	-
pmf0614	625.18	301.07	625.176	C28H33O16+	[M]+	Peonidin-3,5-O-diglucoside	Flavonoids	Anthocyanidins	12421305	1.46889e+07	1.49012e+07	357536	363884	437351	1.47431e+07	1.34495e+07	1.58518e+07	2.19619e+07	2.19309e+07	2.36288e+07	2.00341e+07	1.80598e+07	1.85641e+07	1.77706e+07	1.95986e+07	1.80383e+07	109154	53358	46696.4	85390.4	91274.9	98409.7	4.15187e+07	4.63491e+07	4.16763e+07	1.16145e+07	1.31632e+07	1.17753e+07	1.15983e+07	-	-
Zbzp104837	1211.31	535.11	1211.31	C56H59O30+	[M]+	Cyanidin-3-diferuloyl-diglucoside-5-malonylglucoside	Flavonoids	Anthocyanidins	5.18628e+07	5.10043e+07	5.19698e+07	9.84452e+06	1.02981e+07	1.08189e+07	2.86986e+07	2.45771e+07	2.79691e+07	3.00649e+07	2.57449e+07	2.74434e+07	1.74417e+07	1.89285e+07	2.09545e+07	3.59347e+07	4.07021e+07	3.7128e+07	84279.3	50794.2	10380	21226.4	16914.1	6670	1.0036e+07	9.42233e+06	1.25381e+07	1.91338e+07	2.18378e+07	1.9848e+07	1.92432e+07	-	-
pme1773	595.17	287.06	595.166	C27H31O15+	[M]+	Cyanidin-3-O-rutinoside (Keracyanin)	Flavonoids	Anthocyanidins	468104	882674	779795	463269	506165	508843	625441	564340	500291	500260	385842	368619	479782	445793	535801	126943	593967	441094	16178.5	85787.4	16164.1	37126.5	34217.5	24154	143365	97686.4	111547	459242	420612	458211	403762	C08620	ko00942
Lmpp003929	609.16	301.07	609.16	C31H29O13+	[M]+	Peonidin-3-O-(6''-O-p-coumaroyl)glucoside	Flavonoids	Anthocyanidins	855670	818339	2.01561e+06	96705	49593.6	88147.9	1.61793e+06	1.69387e+06	1.81061e+06	2.37748e+06	2.10058e+06	2.03478e+06	3.08937e+06	3.59199e+06	3.46958e+06	3.33548e+06	3.25537e+06	3.36563e+06	6670	11670	5005	6073.03	7601.13	5972.98	306245	285630	233042	1.22817e+06	1.34111e+06	1.42634e+06	1.38922e+06	-	-
Cwjp002833	1211.31	287.06	1211.31	C56H59O30+	[M]+	Cyanidin-3-O-(6''-O-malonyl)glucoside-7,3'-di-O-(6''-O-feruloyl)glucoside*	Flavonoids	Anthocyanidins	2.48212e+07	2.69828e+07	3.078e+07	5.04366e+06	5.40539e+06	5.24176e+06	1.31314e+07	1.37508e+07	1.17386e+07	1.50795e+07	1.27971e+07	1.15851e+07	9.32033e+06	7.69213e+06	9.65254e+06	1.9162e+07	2.15091e+07	2.18128e+07	21506.9	32694	13967.8	13340	41680	22255	5.60179e+06	5.88536e+06	5.46346e+06	9.48012e+06	9.80835e+06	8.57467e+06	9.91033e+06	-	-
Hagn002801	385.08	85.03	386.1	C20H18O8	[M-H]-	5,6,7,5'-tetramethoxy-3',4'-methylenedioxyflavonoid	Flavonoids	Flavones	10313	9079.43	8446.59	136526	52945.2	67705.6	3620.2	5951.55	6539.77	36213.6	37743.4	31991.4	11753.3	11164.4	12039.3	31680.7	35558.5	27022.9	18741.9	20554.6	21344.2	19855.8	19679.1	16730.1	18843.5	17340.8	17039.7	19003.9	21661.2	19190.3	19147.5	-	-
pmp001311	627.16	303.1	626.148	C27H30O17	[M+H]+	6-Hydroxykaempferol-7,6-O-Diglucoside	Flavonoids	Flavonols	1.13265e+07	1.16396e+07	1.33743e+07	849545	637400	439461	9.9148e+06	9.2261e+06	8.17366e+06	9.2112e+06	7.22675e+06	5.79154e+06	7.70824e+06	8.10515e+06	8062360	1.19521e+07	1.66466e+07	1.19284e+07	5.2597e+06	6.44129e+06	5.78167e+06	7.97525e+06	7.57372e+06	8.25295e+06	8.57986e+06	7.15726e+06	5.58757e+06	9.10338e+06	9.36885e+06	8.07751e+06	9.23333e+06	-	-
mws4074	325.14	149.02	324.136	C20H20O4	[M+H]+	Glabranine*	Flavonoids	Flavanones	124061	107855	124393	267730	286801	286664	639703	629957	657108	561409	604451	614320	269737	280951	293802	190420	216479	174000	434418	405910	371798	230735	221834	239758	293562	277167	256430	276421	277547	315760	279943	-	-
pmf0371	315.05	300.03	316.058	C16H12O7	[M-H]-	Pedalitin	Flavonoids	Flavones	172923	47722	41105.2	19135.8	20900.8	23443.4	50187.1	39297.7	42899.4	105644	101678	108001	39106.8	59207.3	35134.1	62664.1	245017	56462.9	121514	106165	104402	107966	94313.3	85496	126188	129008	114657	56705	52346.1	60595.6	53385.1	C10119	-
Zbdn007423	207.07	192.04	208.074	C11H12O4	[M-H]-	6,7-Dimethoxy-4-chromanone	Flavonoids	Other Flavonoids	160202	164321	157050	1.6498e+06	1.63614e+06	1.63846e+06	459355	440256	448502	602391	573247	594320	454566	441654	460437	460374	443919	450955	405477	377759	371328	647406	608794	573122	320063	321921	300255	529775	614851	598968	557691	-	-
Hmqn003268	303.05	151.03	304.058	C15H12O7	[M-H]-	5,7,3',4',5'-Pentahydroxydihydroflavone	Flavonoids	Flavanones	10652.3	11567.9	10780.6	5111.37	4344.3	6920.02	15405.3	11750.5	15145.3	14076.7	13711.6	13341.9	13056.4	13174.9	17561.1	8587	11294.4	12688.3	12591.9	11114	11921.9	11555.8	7720.45	9615.67	14388.1	16550.3	20306.8	13100.6	11803.6	11158.4	11882	-	-
Hagn003556	387.16	207.1	388.095	C23H16O6	[M-H]-	7-Benzyloxy-5-hydroxy-3',4'-methylenedioxyflavonoid	Flavonoids	Flavones	111524	111135	102167	31837.4	34536.6	29927	125646	122423	127894	72673	63890	68517.1	116334	109398	107343	128732	127127	124534	109076	97992.6	97943.5	115866	146596	135445	96309.3	92470.2	95684.1	57452.6	52345.5	48837.8	51802.3	-	-
pme0443	493.13	331.08	493.134	C23H25O12+	[M]+	Malvidin-3-O-galactoside (Primulin)*	Flavonoids	Anthocyanidins	845712	879752	865336	42773.4	74688.6	33638.1	587628	676122	505346	808748	882220	869976	1.28203e+06	1.38804e+06	1.4669e+06	2.92407e+06	2.52094e+06	2.42381e+06	505022	650680	639751	197724	554794	645145	764045	791929	377237	970613	1.13289e+06	1.06876e+06	1.11629e+06	-	-
Zmcp003741	1065.27	287.06	1065.27	C47H53O28+	[M]+	Cyanidin-3-O-(6''-O-sinapoyl)sophoroside-5-O-(6'''-O-malonyl)glucoside	Flavonoids	Anthocyanidins	3.31004e+06	3.93426e+06	3.51179e+06	148197	168390	23669.9	1.52125e+06	1.92954e+06	2.19607e+06	1.3582e+06	1.56616e+06	1.67832e+06	1.23138e+06	803907	1.02547e+06	1.97509e+06	1510808	1.48923e+06	3707.23	3717.74	525.843	2124.91	2124.91	3185.77	1.56266e+06	1.22961e+06	1.39494e+06	997217	1.15514e+06	1.15622e+06	1.09187e+06	-	-
MWSHY0080	595.17	287.06	594.159	C27H30O15	[M+H]+	Luteolin-7-O-neohesperidoside (Lonicerin)*	Flavonoids	Flavones	1.29719e+07	1.37764e+07	1.27793e+07	9	9	9	9.74493e+06	8.99309e+06	1.01391e+07	7.78035e+06	8.33226e+06	8.01349e+06	2.00701e+07	1.81058e+07	1.86156e+07	1.97696e+07	1.92977e+07	1.72267e+07	333730	71690	54134.4	57522.6	46828.4	25005	605155	635966	642459	6.26545e+06	6.39147e+06	6.72229e+06	5.67437e+06	C12630	ko00944
pmn001702	461.07	285.05	462.08	C21H18O12	[M-H]-	Tetahydroxyflavone-7-O-glucuronide*	Flavonoids	Flavones	63454.5	50616.6	54772.5	24161.8	19520.1	17498.6	35827.2	27567.8	33307.3	19996.8	23987.9	24308.1	35002.6	32487.5	39215.5	103721	63324.2	95115.3	15320.1	13331.3	15605.2	10668.5	18019.1	16924.2	28250.1	30196.1	23897.8	50285.8	51231.9	43573	48106.8	-	-
Lmnp002448	641.17	479.11	640.164	C28H32O17	[M+H]+	5,7,3',4'-Tetrahydroxy-6-methoxyflavone-8-C-[glucosyl-(1-2)]-glucoside	Flavonoids	Flavones	2.19314e+08	2.68481e+08	2.04091e+08	1.22699e+07	1.10489e+07	2.0468e+07	2.85004e+08	1.8216e+08	2.70827e+08	2.17224e+08	3.28607e+08	252738152	1.82502e+08	2.03616e+08	1.49769e+08	2.73564e+08	3.59775e+08	2.83006e+08	302837819	3.57942e+08	3.24405e+08	3.44502e+08	2.99459e+08	2.98136e+08	3.02144e+08	3.57236e+08	3.5403e+08	2.60845e+08	2.97928e+08	2.55649e+08	2.65118e+08	-	-
Lmzn001894	461.07	285.04	462.08	C21H18O12	[M-H]-	Kaempferol-3-O-glucuronide*	Flavonoids	Flavonols	57974.9	56034.1	56391.5	19960.8	15415.9	15480.1	37286.3	34994.7	34086.1	20411.5	17495	16411.5	27287	41026.6	35633.6	81869.5	84545	104166	13870.8	12163.1	23512.1	15085.7	11736.6	18695	30820.5	32255.9	29370.7	43999	46660.2	39208.7	43003.4	-	-
Hmmp004965	463.12	301.07	462.116	C22H22O11	[M+H]+	Diosmetin-7-O-glucoside*	Flavonoids	Flavones	3.97888e+06	3.90459e+06	3.80388e+06	1.11631e+06	953689	1.08139e+06	3.53402e+06	3.48642e+06	3.6355e+06	3.17714e+06	3.7116e+06	3.63237e+06	3.03776e+06	2.96854e+06	2.89834e+06	4.04599e+06	4.14378e+06	4.44682e+06	3.42421e+06	3.37889e+06	3.74966e+06	3.61826e+06	3.64225e+06	3.50632e+06	3.55846e+06	3.91968e+06	3.56908e+06	2.96192e+06	2.68856e+06	2.9445e+06	3.21041e+06	-	-
Zmcp003772	1035.26	287.05	1035.26	C46H51O27+	[M]+	Cyanidin-3-O-(6''-O-malonyl)glucoside-5-O-(6'''-O-feruloyl)glucoside-3'-O-glucoside	Flavonoids	Anthocyanidins	932049	1.32154e+06	1.00413e+06	683167	614207	548327	1.25502e+06	949390	1.20422e+06	932139	950832	994955	871122	896699	940475	941370	816536	753228	9	9	9	1536.09	1199.63	5835.54	870700	767576	649972	665641	603585	582909	563105	-	-
Zmcp002666	627.14	303.05	626.148	C27H30O17	[M+H]+	Quercetin-3,7-Di-O-glucoside*	Flavonoids	Flavonols	2.62159e+06	2.57308e+06	3.0697e+06	103171	100359	109133	3.7388e+06	3.01713e+06	4.03157e+06	5.78055e+06	5.04918e+06	5.30222e+06	3.73485e+06	3.73507e+06	4.62022e+06	3.57806e+06	3.58951e+06	4.27286e+06	4.53673e+06	4.22457e+06	4.77842e+06	4.81134e+06	3.90423e+06	5.15212e+06	5.12913e+06	5.17487e+06	4.2743e+06	3.50996e+06	3.90425e+06	3.27483e+06	3.49496e+06	-	-
HJN090	433.11	271.06	434.121	C21H22O10	[M-H]-	Butin-7-O-glucoside*	Flavonoids	Flavanones	412569	167681	410725	596212	631977	657455	330737	396290	346451	473718	442101	408686	354579	320563	377783	391893	565928	628170	634280	556489	562438	1.16056e+06	1.08443e+06	1.26683e+06	415386	378760	345158	511095	430005	498368	487937	-	-
mws2118	435.13	167.04	436.137	C21H24O10	[M-H]-	Phloretin-2'-O-glucoside (Phlorizin)	Flavonoids	Chalcones	562236	632588	602406	137353	154908	151378	675178	664688	692946	739267	718649	750634	631187	736437	719970	462259	480805	456056	146738	152287	154890	134818	138734	161513	414622	416160	407750	484077	449184	469292	406434	C01604	ko00941,ko01110
MWSslk163	325.14	149.03	324.136	C20H20O4	[M+H]+	Isobavachin*	Flavonoids	Flavanones	107352	105826	103403	239899	248662	246013	574303	605873	593164	489673	544940	534596	266895	267174	246167	178871	179395	161295	341824	357042	343648	205118	202408	192808	229382	231558	235903	236422	275394	248906	275425	-	-
MWSslk009	197.06	141.07	196.052	C13H8O2	[M+H]+	Xanthone	Flavonoids	Other Flavonoids	32670.6	26868.9	38565.7	79209.4	63990.8	70047.8	18926.8	31013.5	47100.8	22386.7	24189.1	19214	20504	21306.1	20545.5	17215.1	40661.4	49541	36989.1	35045.8	28643.7	36323.5	35329.8	25114.1	47925.2	35186.3	41595.4	27125.5	26654.3	24140	29127.4	-	-
mws2627	317.07	285.04	316.058	C16H12O7	[M+H]+	Tamarixetin (3,3',5,7-Tetrahydroxy-4'-Methoxyflavone)	Flavonoids	Flavonols	2.72713e+06	2.5517e+06	3.00075e+06	446743	406749	449814	1.86101e+06	1.65172e+06	2.24631e+06	3.11478e+06	3.48009e+06	3.02944e+06	1.38684e+06	1.69675e+06	1.28647e+06	3.63526e+06	4.76911e+06	4.41431e+06	2.11715e+06	2.25065e+06	2.23408e+06	703521	656430	646744	2.74897e+06	2.68792e+06	3.05436e+06	1.60736e+06	1.78205e+06	1.89128e+06	1.91642e+06	C10188	-
HJN084	535.11	331.05	536.117	C24H24O14	[M-H]-	Laricitrin-3-O-(6''-acetyl)glucoside	Flavonoids	Flavonols	32384.7	33887	29151.8	9	9	9	18723.3	17231	19595.5	18378.5	14901.9	21876.4	21542	14587.1	16703.8	35268.6	37301	40225.9	11154.8	4924.93	11465.5	10804.4	17411.7	14709.3	13758.5	16548.7	20855.9	19227.6	16623.3	17062.9	19306	-	-
Lmsp004670	595.17	287.06	594.159	C27H30O15	[M+H]+	Kaempferol-3-O-glucoside-7-O-rhamnoside*	Flavonoids	Flavonols	5.71481e+07	5.45003e+07	5.63013e+07	1.37957e+07	1.01463e+07	1.67934e+07	3.97356e+07	3.73181e+07	4.14397e+07	3.1451e+07	3.3151e+07	3.05236e+07	7.06668e+07	7.3847e+07	7.67334e+07	8.64404e+07	8.21864e+07	7.85484e+07	370318	137423	96705	234919	260484	30010	2.61546e+06	2.44194e+06	3.47878e+06	2.6667e+07	2.8687e+07	3.01458e+07	3.21285e+07	-	-
MWSHY0151	319.04	273.04	318.038	C15H10O8	[M+H]+	Quercetagetin; 3,3',4',5,6,7-Hexahydroxyflavone	Flavonoids	Flavonols	108008	70700.9	72181	41680	63833.5	61256.3	68297.6	94625.3	93676.6	75471.9	100684	84634.6	120635	105662	151680	134667	80345	118331	213738	244350	240292	69588	80768.2	86493	211156	238262	213360	114163	136044	117573	127197	C10122	-
Hmgp002238	493.14	331.08	492.127	C23H24O12	[M+H]+	Jaceosidin-7-O-Glucoside*	Flavonoids	Flavones	71126.2	66810.9	99673.9	61021.9	48908.3	23804.2	77314.5	67111.4	79012.8	89521.5	81651.9	51694.5	71832.3	53453	48884	47558	34482.9	79727.5	104032	61540.4	100618	89259.6	94926.2	70584	84455.3	66446.9	86156.4	75664.9	64154.9	72711.2	65458.3	-	-
MWSHY0016	449.11	299.06	448.101	C21H20O11	[M+H]+	Luteolin-6-C-glucoside (Isoorientin)*	Flavonoids	Flavones	70020	168970	101543	384854	235200	815665	128530	79073.3	150085	106710	181790	100817	137374	92951	129033	76954.2	66646.9	39877	130065	89479.5	160095	107462	101277	100534	121399	82940.7	93422.6	92258.4	91605.6	83365	77688	C01821	-
Wbtn005483	333.06	165.02	334.069	C16H14O8	[M-H]-	1,3,6-trihydroxy-2,5,7-trimethoxyxanthen-9-one	Flavonoids	Other Flavonoids	73617.4	87345.1	104116	155111	167336	164503	176569	178282	126184	112113	124635	121886	254045	247835	269090	244906	167908	196080	1106.5	3079.14	844.688	2978.29	2516.87	6827.36	74252.5	70573.7	77001.5	139745	149828	167101	143196	-	-
Cmhn002057	403.16	343.14	404.168	C18H28O10	[M-H]-	2,7-Dimethyl-2,4-diene-deca-α,x-diacid 8-O-β-glucoside	Tannins	Tannin	57338	61677.4	56652.8	202309	212058	238880	60593	12431.7	65406.8	40412.6	8503.67	10068	55298.8	46774.5	45409.9	22556.9	7772.53	19635.7	250610	119864	272147	142353	148272	145921	105049	101636	111402	84234	89998.9	74018	80520.3	-	-
Lmcp003751	623.16	287.06	623.161	C28H31O16+	[M]+	Cyanidin-3-O-(6''-O-acetyl-2''-O-xylosyl)glucoside	Flavonoids	Anthocyanidins	6.60626e+07	6.71988e+07	7.22921e+07	141557	118578	38659.5	5.96438e+07	5.53581e+07	5.39613e+07	8.03461e+06	1.01847e+07	9.49091e+06	6.6694e+07	6.98725e+07	6.55302e+07	1.72692e+07	2.61663e+07	2.45749e+07	38905.2	40657.1	10449.1	12324.9	33161.9	9326.72	4.3454e+06	4.75007e+06	4.41972e+06	2.2651e+07	1.89259e+07	2.2578e+07	2.12061e+07	-	-
Lacn005442	663.23	501.17	664.237	C32H40O15	[M-H]-	Rhamnosyl Phellamurin	Flavonoids	Flavanonols	40058.2	43242.8	85025	154002	186428	178498	49071.4	41865.2	50216.9	98339.7	79536.2	79932.9	19539	25498.4	20872	13265.5	36211.2	22841.8	15035.1	27106.2	37312.4	68277	124547	60298.5	73571.1	63600.5	68551.4	52050.6	61088.2	56335.5	51241	-	-
Lmhp206353	493.13	331.08	492.127	C23H24O12	[M+H]+	Tricin-4'-O-glucoside*	Flavonoids	Flavones	74706.9	94865.1	71363.4	45530.7	92862.3	86821.7	75107.3	81271.7	159135	120523	59413.4	73673.7	82285.8	59106.8	114447	83608	69415.2	63154.1	126353	140646	126351	112584	116131	88365	91681.6	73495.7	30338.1	84399.1	72857.5	74391.2	70075.6	-	-
Hmln001836	651.16	489.12	652.164	C29H32O17	[M-H]-	Kaempferol-3-O-(6''-Acetyl)glucosyl-(1→3)-Galactoside	Flavonoids	Flavonols	2.65935e+06	2.96171e+06	2.92991e+06	62530.4	54855.7	49187.3	1.4235e+06	1.36724e+06	1.63164e+06	940937	931649	962229	1.33434e+06	1.09693e+06	1.46797e+06	3.03201e+06	2.8873e+06	3.12157e+06	1.37365e+06	1.38416e+06	1.42394e+06	1.70969e+06	1.39084e+06	1.38961e+06	1.21591e+06	1.45622e+06	1.30177e+06	1.48328e+06	1.52083e+06	1.76689e+06	1.52255e+06	-	-
pmf0618	893.23	287.06	893.235	C40H45O23+	[M]+	Cyanidin-3-O-(6''-O-p-hydroxybenzoyl)sophoroside-5-O-glucoside	Flavonoids	Anthocyanidins	771557	699986	807307	1.39993e+06	1.50854e+06	1.3146e+06	402970	374652	374489	642489	633073	637286	802900	652312	685074	668557	744251	807478	1913.5	5190.57	7004.13	3617.69	6047.9	5605.02	1.51048e+06	1.41611e+06	1.38022e+06	581083	552867	605643	670183	-	-
Lmfn004036	433.08	300.03	434.085	C20H18O11	[M-H]-	Morin-3-O-lyxoside*	Flavonoids	Flavonols	378792	352141	402191	5.74462e+06	5.37116e+06	5.836e+06	276446	308681	278043	129867	107227	153232	155394	146689	153490	559477	524157	626047	22987.2	34444.1	24846.5	10872.8	11358.2	12685.6	132392	123397	139629	730472	671117	621228	610845	-	-
Lmfn004065	433.08	300.03	434.085	C20H18O11	[M-H]-	Morin-3-O-arabinoside*	Flavonoids	Flavonols	378792	352141	402191	5.74462e+06	5.37116e+06	5.836e+06	276446	308681	278043	129867	107227	153232	155394	146689	153490	559477	524157	626047	22987.2	34444.1	24846.5	10872.8	11358.2	12685.6	132392	123397	139629	730472	671117	621228	610845	-	-
Zbzp004431	1019.27	549.12	1019.27	C46H51O26+	[M]+	Petunidin-3,5-di-O-(6''-O-malonoyl)glucoside-7-O-(2',3',4'-trimethoxyphenylpropionyl)	Flavonoids	Anthocyanidins	1.69108e+07	1.52713e+07	1.59533e+07	228013	262785	171566	1.08727e+07	1.27484e+07	1.13759e+07	1.39956e+07	1.23414e+07	1.22446e+07	1.147e+07	9.18445e+06	9.73654e+06	1.23465e+07	1.25961e+07	1.38252e+07	1670	5005	13340	6670	9	1670	3.24162e+06	3.03496e+06	2.54573e+06	8.01698e+06	7.3433e+06	8.01435e+06	6.70734e+06	-	-
pmb2999	461.11	299.1	462.116	C22H22O11	[M-H]-	Chrysoeriol-5-O-glucoside	Flavonoids	Flavones	7.74525e+06	6.86061e+06	8.32039e+06	2.15336e+06	2.17958e+06	2.34319e+06	4.30985e+06	5.07332e+06	4.22072e+06	3.01457e+06	3.09699e+06	3.06121e+06	5.05564e+06	4.0201e+06	4.25786e+06	1.40737e+07	1.25632e+07	1.22209e+07	2.30179e+06	3.0315e+06	2.37076e+06	2.02911e+06	2.33506e+06	1.59902e+06	3.82039e+06	4.02035e+06	3.4599e+06	6.93247e+06	6.31152e+06	5.75829e+06	5.92652e+06	-	-
MWSHY0190	609.18	301.08	608.174	C28H32O15	[M+H]+	Diosmetin-7-O-rutinoside (Diosmin)*	Flavonoids	Flavones	682682	2.13937e+06	801802	100040	32569.8	55015	1.92303e+06	1.5455e+06	1.86091e+06	2.13938e+06	2.35298e+06	2.18568e+06	3.12619e+06	3.60489e+06	3.66397e+06	3.79408e+06	3.6692e+06	3.70453e+06	43345	7319.66	20612.9	5005	7601.13	6670	274870	288331	296048	1.33066e+06	1.25627e+06	1.47725e+06	1.50037e+06	C10039	-
Hmm0002	893.23	449.11	893.235	C40H45O23+	[M]+	Cyanidin-3-O-p-hydroxybenzoylsophorside-5-O-glucoside	Flavonoids	Anthocyanidins	151672	164248	154576	223404	203347	229821	114516	113380	153207	229314	217500	239452	285355	252734	276085	264197	287981	334432	4221.93	5129.83	3325.92	1351.48	1666.62	1074.98	281094	270244	280675	176114	209880	209749	188405	-	-
MWSHY0051	287.06	153.02	286.048	C15H10O6	[M+H]+	Kaempferol (3,5,7,4'-Tetrahydroxyflavone)	Flavonoids	Flavonols	209011	197101	206048	134803	133700	150754	671005	688671	699251	589834	560340	553993	309753	330012	311324	261449	338042	330360	260921	270905	274591	217963	178052	175947	306817	290741	325426	250302	304125	297525	292874	C05903	ko00941,ko00944,ko01100,ko01110
mws0049	307.08	139.04	306.074	C15H14O7	[M+H]+	Gallocatechin	Flavonoids	Flavanols	299202	307808	294494	34462	28605	33417.6	208270	242695	217763	119554	161096	134280	160808	148130	156555	168323	197728	218303	2567.96	3233.55	4131.79	4041.06	5658.42	6055.46	41464.1	50924.3	44345.7	108182	114349	118778	97237.4	C12127	ko00941,ko01110
Hmln001682	667.15	462.08	668.159	C29H32O18	[M-H]-	Quercetin-3-O-(6''-O-acetyl)glucosyl-(1→3)-Galactoside	Flavonoids	Flavonols	6.10029e+06	6.85931e+06	7.83696e+06	2247.96	2224.6	3209.36	3.9538e+06	3.42203e+06	4.28494e+06	2.46178e+06	2.7503e+06	2.50923e+06	1.51636e+06	1.90016e+06	1.83463e+06	6.57288e+06	6.32668e+06	7.55382e+06	420540	378919	411144	724531	591387	723722	1.17266e+06	824222	987845	1.87693e+06	1.79337e+06	1.62424e+06	1.56151e+06	-	-
Zbzp002036	743.2	287.05	743.203	C32H39O20+	[M]+	Cyanidin-3-O-sambubioside-5-O-glucoside*	Flavonoids	Anthocyanidins	1.67774e+06	1.9167e+06	1.94599e+06	39127.7	26934.1	28402.9	1.08099e+06	1.10206e+06	1.30583e+06	748975	856950	915254	766827	646882	642436	1.02981e+06	1.34754e+06	1.2575e+06	1243.22	1612.88	1358.68	3481.38	1408.64	6008.33	160868	127547	139457	487967	506012	588635	509776	-	-
Zajn002491	451.12	289.07	452.132	C21H24O11	[M-H]-	catechin-4-β-D-galactopyranoside	Flavonoids	Flavanols	37093.1	13767.5	11406.3	132240	123420	120760	60227.6	59284.2	67190.4	33187.9	36252.1	63182.9	41535.2	91789.6	32962.5	32371.8	32306	30042.1	52909.8	50439.8	19575.2	20985.5	23401.2	16680.2	47495.1	42584.5	44052.3	45322.9	44071	37318.4	40754	-	-
mws0058	299.06	284.03	300.063	C16H12O6	[M-H]-	Diosmetin (5,7,3'-Trihydroxy-4'-methoxyflavone)*	Flavonoids	Flavones	39525.4	35040.4	40888.1	40540.3	36447.6	32417.5	36240.3	35452.8	32196.8	34248.6	35194.5	32251.4	21500.6	21897.9	20273.9	31548.5	36104.8	34445	32587.6	32442.7	29004.1	14603.3	14602.4	16433.1	28386.1	29150.7	30865	31753.4	25700	28972.7	28721.9	C10038	-
Wbtn007603	299.06	284.03	300.063	C16H12O6	[M-H]-	9,11-dimethoxy-2h-[1,3]dioxolo[4,5-b]xanthen-10-one*	Flavonoids	Other Flavonoids	39525.4	35040.4	40888.1	40540.3	36447.6	32417.5	36240.3	35452.8	32196.8	34248.6	35194.5	32251.4	21500.6	21897.9	20273.9	31548.5	36104.8	34445	32587.6	32442.7	29004.1	14603.3	14602.4	16433.1	28386.1	29150.7	30865	31753.4	25700	28972.7	28721.9	-	-
Zbxn003562	465.1	303.05	466.111	C21H22O12	[M-H]-	Taxifolin-2-O-glucoside	Flavonoids	Flavanonols	7.67858e+06	8.6282e+06	8.01116e+06	34790	29243.2	102606	4.63921e+06	4.44547e+06	4.50005e+06	4.15234e+06	4.42191e+06	3.95863e+06	2.66075e+06	2.47827e+06	2.69051e+06	6.28748e+06	5.98104e+06	6.59315e+06	42409.6	42343.8	38232.7	114291	116955	108487	1.70122e+06	2.03773e+06	2.0531e+06	2.12813e+06	1.83788e+06	1.75788e+06	1.83956e+06	-	-
pmb0706	713.16	465.1	712.149	C30H32O20	[M+H]+	Quercetin-3-O-(6''-O-malonyl)glucosyl-5-O-glucoside	Flavonoids	Flavonols	9.09873e+06	7.77661e+06	8.35319e+06	118821	129748	40476.1	5.05238e+06	6.49409e+06	5.45742e+06	5.29915e+06	7.48332e+06	7.02119e+06	4.38865e+06	4.21924e+06	4.07996e+06	7.92637e+06	7.07181e+06	6.91857e+06	1.44294e+06	1.18124e+06	1.12993e+06	1.75977e+06	1.76193e+06	1.53382e+06	2.89188e+06	3.08698e+06	3.19563e+06	4.28465e+06	3.99968e+06	4.85899e+06	4.16103e+06	-	-
Lmwp003888	773.21	287.06	772.206	C33H40O21	[M+H]+	Kaempferol-3-O-sophoroside-7-O-glucoside	Flavonoids	Flavonols	5.10161e+06	4.17788e+06	4.01868e+06	389932	301407	265773	605488	810195	1.62794e+06	1.00324e+06	856425	1.01348e+06	2.0244e+06	2.11435e+06	2.32532e+06	2.14477e+06	3.81973e+06	2.61292e+06	315355	141740	272697	865965	537685	420074	856837	352807	541259	1.66554e+06	1.59665e+06	1.5456e+06	1.3541e+06	-	-
MWSHY0145	289.07	153.02	288.063	C15H12O6	[M+H]+	Eriodictyol (5,7,3',4'-Tetrahydroxyflavanone)	Flavonoids	Flavanones	88161.5	85135.8	84374.6	42064.3	43267.9	37719.6	339691	341458	336984	62084.1	48782	55653.8	54424.8	70411.4	55065.5	73469.1	75725.7	76582.3	48599.2	49067.8	42426.2	55169.5	40880.5	39922.9	43375.7	54685.1	43590.9	70552.7	79488.7	85922	84962.6	C05631	ko00941,ko01100,ko01110
pmp001289	653.13	301.07	652.128	C28H28O18	[M+H]+	Chrysoeriol-7-O-(2''-O-glucuronyl)glucuronide	Flavonoids	Flavones	8510.51	11670	11670	14500.6	5281.95	16675	8340	2071.2	8340	9	9	9	678.943	2084.16	10005	6935.54	3451.49	9	10005	5240.33	1670	13340	3471.52	6670	13340	18340	10005	8340	8903.56	8340	10005	-	-
Layp003037	919.27	287.06	918.264	C39H50O25	[M+H]+	kaempferol-3-O-(2-glucosylrutinoside)-7-O-glucoside	Flavonoids	Flavonols	9.20451e+07	8.76007e+07	8.28302e+07	2.58557e+06	2.15486e+06	3.12381e+06	8.96552e+07	9.60369e+07	9.40941e+07	4.90537e+07	5.83217e+07	4.98258e+07	7.67931e+07	8.22478e+07	7.15363e+07	8.35867e+07	7.30978e+07	7.59354e+07	122534	115171	89230.7	22897.1	109750	48539.1	5.44886e+06	6.865e+06	3.7187e+06	4.90374e+07	5.90883e+07	4.93101e+07	5.30791e+07	-	-
Wbtn004512	465.1	303.05	466.111	C21H22O12	[M-H]-	1,8-dihydroxy-4,5-dimethoxy-3-{[(2s,3r,4s,5s,6r)-3,4,5-trihydroxy-6-(hydroxymethyl)oxan-2-yl]oxy}xanthen-9-one	Flavonoids	Other Flavonoids	825525	874081	770953	49889	160925	82291.1	784011	1.00269e+06	1.01083e+06	588094	770026	611299	875315	834475	922595	733368	624626	858170	52280.8	62065.4	77992	72541.8	74213.4	88114.3	818642	870458	850478	901439	729391	819318	861399	-	-
zjgp122012	287.06	153.02	286.048	C15H10O6	[M+H]+	6,7,3',5'-tetrahydroxyaurone(Maritimetin)	Flavonoids	Aurones	192472	201357	173919	121201	133421	149075	636333	582492	734003	543495	564289	563982	300319	289384	265868	274624	303432	295767	250684	244144	245431	181597	171199	169508	287271	285047	278913	234190	249249	287726	269821	-	-
Hmcp001858	565.15	287.05	564.148	C26H28O14	[M+H]+	Kaempferol-3-O-arabinoside-7-O-rhamnoside	Flavonoids	Flavonols	23340	31675	26201.6	1417020	1.03712e+06	1.13199e+06	19100.2	53982	28340	17012.3	25005	9	10558	6005.67	13871.5	18522.6	38550.9	13340	27893.4	9018.88	11836.9	15005	6670	19937.5	10005	6190.12	8340	106586	87720.7	106934	98808.2	-	-
Zbpn005555	435.13	273.08	436.137	C21H24O10	[M-H]-	Phloretin-4'-O-glucoside (Trilobatin)*	Flavonoids	Chalcones	697139	672304	703638	172382	134551	180504	826152	778892	837673	855749	957517	831028	744978	726517	818799	556943	607216	592038	218535	201023	215277	180530	176349	157627	511490	473607	341039	539297	482426	525912	440212	-	-
pme2960	273.08	153.02	272.068	C15H12O5	[M+H]+	Naringenin chalcone; 2',4,4',6'-Tetrahydroxychalcone*	Flavonoids	Chalcones	103554	134445	133231	79061.3	73556	91852	877942	864984	1.01149e+06	413825	461273	441760	809412	803208	700446	174971	217421	210024	84577.7	114625	111485	82230.8	90532.2	80498.3	608857	537466	549925	192974	206521	234338	230577	C06561	ko00941,ko01100,ko01110
Smsp101702	757.22	317.07	757.219	C33H41O20+	[M]+	Petunidin-3-O-rutinoside-O-arabinoside	Flavonoids	Anthocyanidins	175478	157765	32549.3	9124.37	9937.28	12113.6	21970.7	26615.1	41576.3	111787	105625	133361	33685.8	37756	46115.7	150945	158519	155519	3933.73	3970.42	3062.44	2000.81	3550.97	6050.51	43705.8	37132.1	37885.9	55589.6	55254.3	66937.3	60733.9	-	-
Zmbp002578	653.18	287.06	653.171	C29H33O17+	[M]+	Cyanidin-3-O-(6''-O-acetyl)glucoside-5-O-glucoside	Flavonoids	Anthocyanidins	2.19295e+07	1.79581e+07	2.27248e+07	204528	136318	176187	1.1905e+07	1.01145e+07	1.08662e+07	9.03552e+06	7.00154e+06	7.01349e+06	1.1736e+07	1.23716e+07	1.13217e+07	1.48064e+07	1.47828e+07	1.44177e+07	33546	20781	23161.9	14335.6	33300.3	26223.3	5.79031e+06	5.37488e+06	5.31017e+06	8.27066e+06	8.92731e+06	8.21675e+06	9.96715e+06	-	-
Lmjp001367	581.15	287.05	581.15	C26H29O15+	[M]+	Cyanidin-3-O-(2''-O-xylosyl)galactoside	Flavonoids	Anthocyanidins	1.83224e+06	1.26313e+06	1.14907e+06	25039.3	41305	16945.1	1.18735e+06	919936	1.13651e+06	909955	1.17032e+06	1.07527e+06	728101	594612	581885	855937	1.05378e+06	1.24622e+06	5449.43	19151.3	5485.47	3779.93	5258.53	4115.59	209220	202329	214410	517784	543670	483554	601399	-	-
MWS20148	433.11	271.07	432.106	C21H20O10	[M+H]+	Apigenin-4'-O-glucoside*	Flavonoids	Flavones	6692.11	38260.6	13340	234583	143748	184178	33034.6	39663.2	64250.9	46598.3	25376.6	9447.99	13945.9	32953.6	38268.9	20005	18018	14864.8	215168	179325	183353	86304.7	122820	138758	109856	126518	110660	44459.4	50741.5	44116.4	52948.2	-	-
MWSHY0189	433.11	271.07	432.106	C21H20O10	[M+H]+	Apigenin-7-O-glucoside(Cosmosiin)*	Flavonoids	Flavones	6692.11	38260.6	13340	234583	143748	184178	33034.6	39663.2	64250.9	46598.3	25376.6	9447.99	13945.9	32953.6	38268.9	20005	18018	14864.8	215168	179325	183353	86304.7	122820	138758	109856	126518	110660	44459.4	50741.5	44116.4	52948.2	C04608	ko00944
Smzp002754	935.25	287.06	935.245	C42H47O24+	[M]+	Cyanidin-3-O-(6''-O-caffeoyl)sophoroside-5-O-glucoside	Flavonoids	Anthocyanidins	811139	811011	939357	99471.8	162026	97396.4	855985	874340	881231	386434	434576	546708	1.15164e+06	986669	921441	572512	730789	551139	9	9	9	9	9	9	9	9	9	425912	464322	519889	432604	-	-
Lmbp002336	611.16	303.05	610.153	C27H30O16	[M+H]+	Quercetin-3-O-(2''-O-rhamnosyl)galactoside	Flavonoids	Flavonols	262342	120150	214029	1.29667e+08	1.32412e+08	126082106	279879	152691	181152	146911	60018.1	114040	141891	84113.8	98366.1	142915	167523	147231	127215	87345.7	88184.1	60863.4	18652.2	28390.6	118263	74107.2	172403	1.10466e+07	1.27191e+07	1.16078e+07	1.3605e+07	-	-
Hmlp003068	627.15	303.05	626.148	C27H30O17	[M+H]+	Meratin*	Flavonoids	Flavones	2.98469e+06	2.99528e+06	2.71526e+06	108280	98154.2	105484	3.04784e+06	3.67123e+06	3.81132e+06	5.31421e+06	4.59277e+06	5.77794e+06	3.78467e+06	4.46776e+06	4.66228e+06	4.15588e+06	3.73031e+06	4.63984e+06	4.59711e+06	5.0509e+06	4.65827e+06	5.98188e+06	5.52005e+06	5.56863e+06	5.52659e+06	5.51304e+06	4.79594e+06	4.29479e+06	4.02574e+06	3.57709e+06	3.5459e+06	-	-
HJAP135	505.12	257.08	504.127	C24H24O12	[M+H]+	Pinocembrin-7-O-(6''-O-malonyl)glucoside	Flavonoids	Flavanones	199606	259181	267336	45609	57753.1	46565.6	268581	178831	220522	143476	135601	163100	234966	103697	256630	81347.9	134155	90747.4	508276	501644	517069	564150	616395	789227	222129	250036	277425	225254	262150	243741	210210	-	-
pmp000579	463.12	301.07	462.116	C22H22O11	[M+H]+	Diosmetin-7-O-galactoside*	Flavonoids	Flavones	3.35648e+06	2.87483e+06	2.92023e+06	834218	825527	831510	2.73212e+06	2.92571e+06	3.17056e+06	3.00836e+06	2.6479e+06	2.19213e+06	2.31221e+06	2.48984e+06	2.04149e+06	3.59503e+06	3.41672e+06	3.9504e+06	2.7926e+06	3.05743e+06	2.93699e+06	3.29423e+06	2.81603e+06	2.82437e+06	3.39027e+06	2.62715e+06	2.82377e+06	2.58315e+06	2.37465e+06	2.06879e+06	2.52074e+06	-	-
Zbpp002027	565.12	317.07	564.111	C25H24O15	[M+H]+	Isorhamnetin-3-O-(6''-malonyl)glucoside*	Flavonoids	Flavonols	8.98692e+06	9.76647e+06	5.91852e+06	47014.2	39152.8	36857.8	4.30979e+06	4.21908e+06	4.61749e+06	3.16727e+06	3.47214e+06	4.28019e+06	5.22583e+06	3.88857e+06	4.46671e+06	1.41557e+07	1.24585e+07	18730206	805100	929817	895061	410551	615097	515045	2.02473e+06	2.04045e+06	1.93031e+06	4.78976e+06	4.00623e+06	4.89363e+06	4.21496e+06	-	-
pma0760	565.12	317.07	564.111	C25H24O15	[M+H]+	3'-O-Methyltricetin-7-O-(6''-malonyl)glucoside*	Flavonoids	Flavones	8.98692e+06	9.76647e+06	5.91852e+06	47014.2	39152.8	36857.8	4.30979e+06	4.21908e+06	4.61749e+06	3.16727e+06	3.47214e+06	4.28019e+06	5.22583e+06	3.88857e+06	4.46671e+06	1.41557e+07	1.24585e+07	18730206	805100	929817	895061	410551	615097	515045	2.02473e+06	2.04045e+06	1.93031e+06	4.78976e+06	4.00623e+06	4.89363e+06	4.21496e+06	-	-
Cwjp002695	949.26	449.12	948.254	C43H48O24	[M+H]+	Luteolin-7-O-(2'''-O-rhamnosyl)sophoroside-5-O-glucoside	Flavonoids	Flavones	4.71613e+06	4.34541e+06	4.8811e+06	853939	880173	727560	1.67748e+06	2.83181e+06	2.04079e+06	1.53524e+06	1.32607e+06	1.46139e+06	2.20217e+06	2.25005e+06	2.41442e+06	2.72151e+06	3.22821e+06	2.8362e+06	35010	8340	13751.5	9	9	9	112935	103152	156607	1.59764e+06	1.57202e+06	1.84566e+06	1.47459e+06	-	-
Rahp002335	317.09	153.02	316.079	C13H16O9	[M+H]+	Ginnalin C (2-O-Galloyl-1,5-Anhydro-D-Glucitol)*	Tannins	Tannin	4.65983e+06	3.87914e+06	5.12703e+06	109401	107313	79820.8	6.7484e+06	6.07812e+06	6.42421e+06	5.66297e+06	7.5835e+06	6.27893e+06	4.66347e+06	5.64855e+06	5.87258e+06	2.07455e+06	2.37241e+06	2.11489e+06	1.31514e+07	1.15045e+07	8.83501e+06	1.23768e+07	1.62363e+07	1.28369e+07	6.37448e+06	4.91544e+06	5.41459e+06	4.96259e+06	4.39361e+06	5.55811e+06	4.83056e+06	-	-
Rahp002201	317.09	153.02	316.079	C13H16O9	[M+H]+	Maplexin B (4-O-Galloyl-1,5-Anhydro-D-Glucitol)*	Tannins	Tannin	4.65983e+06	3.87914e+06	5.12703e+06	109401	107313	79820.8	6.7484e+06	6.07812e+06	6.42421e+06	5.66297e+06	7.5835e+06	6.27893e+06	4.66347e+06	5.64855e+06	5.87258e+06	2.07455e+06	2.37241e+06	2.11489e+06	1.31514e+07	1.15045e+07	8.83501e+06	1.23768e+07	1.62363e+07	1.28369e+07	6.37448e+06	4.91544e+06	5.41459e+06	4.96259e+06	4.39361e+06	5.55811e+06	4.83056e+06	-	-
MWSHY0174	291.09	139.04	290.079	C15H14O6	[M+H]+	Epicatechin*	Flavonoids	Flavanols	81604.9	53248.4	84052.9	98648.3	116992	83980.2	153865	156816	395555	180136	475800	176601	194307	136364	172904	293640	300320	128851	18300.7	5167.87	13340	10005	10005	10749.9	231860	71681.9	61128.1	76625.9	83120.7	92360.9	94977.4	C09727	ko00941,ko01100,ko01110
Zbpp002024	521.13	317.07	520.122	C24H24O13	[M+H]+	Isorhamnetin-3-O-(6''-acetylglucoside)	Flavonoids	Flavonols	449485	470954	430696	13340	8432.82	25517.1	186298	226475	272321	204221	177744	220422	352509	328264	281634	860831	1.06957e+06	738568	75833.7	47484.5	76510.7	43471.3	44686.8	39570.2	88303.9	95468.4	132979	293530	275699	232713	281593	-	-
Zbpp002351	317.06	153.02	316.058	C16H12O7	[M+H]+	Isorhamnetin; 3'-Methoxy-3,4',5,7-Tetrahydroxyflavone	Flavonoids	Flavonols	833102	818918	847052	133246	126864	130432	594871	543584	678035	1.04476e+06	1.04838e+06	1.02458e+06	449844	441607	455325	1.19721e+06	1.48648e+06	1.46107e+06	686509	722878	645583	226183	226901	199030	937279	911071	894435	473628	559031	602096	550405	C10084	-
Smpp002257	507.15	303.05	507.15	C24H27O12+	[M]+	Delphinidin-3-O-(6''-O-acetyl)glucoside	Flavonoids	Anthocyanidins	704425	693010	737429	21675	72681.5	43345	496063	568838	730062	530059	617534	497356	1.06522e+06	591095	912787	792916	341688	1.01718e+06	26818.5	25288.1	11932.2	17202.2	29865.7	33999.9	130738	67292.9	58757.8	411603	514550	483374	506808	-	-
Xmyn008071	299.06	284.03	300.063	C16H12O6	[M-H]-	Gnetifolin B*	Flavonoids	Flavones	43391.3	38215	42211.6	41826.5	38349.9	36163.7	33031.4	38111.2	35950.4	33031.6	33096.5	35644.8	24152.4	21979.1	20740.2	32759.6	34961.5	31951.7	29118.4	30119	31143.1	15072.3	13719.6	14064.9	27780	26954.4	31188.2	33980.8	28468.4	27479.5	28811.8	-	-
MWSHY0124	257.08	153.02	256.074	C15H12O4	[M+H]+	Pinocembrin (Dihydrochrysin)	Flavonoids	Flavanones	77635.2	78592.8	74536.7	76148.8	98303.4	125643	119325	136816	138791	34451.5	33883.1	41920.2	81824.6	43360.4	50984.4	189394	214899	184288	98240.3	160066	107453	150946	209472	106505	87509.8	65943.6	107000	99975.6	87524.2	107091	88460.2	C09827	ko00941
Zbjn005361	549.12	301.07	548.117	C25H24O14	[M+H]+	Diosmetin-7-O-(6''-malonyl)glucoside*	Flavonoids	Flavones	581041	480966	608371	155663	26485.2	135457	581175	520810	629608	556542	484115	593388	732514	733559	633452	878077	912094	880733	264482	329944	341931	225366	229846	229154	422643	464827	460516	387474	397188	405900	478787	-	-
pmp001309	465.1	303.1	464.096	C21H20O12	[M+H]+	6-Hydroxykaempferol-7-O-glucoside	Flavonoids	Flavonols	985459	1.23564e+06	1.15478e+06	535648	369633	693355	851927	768117	1578705	2.25151e+06	1.84566e+06	2.15111e+06	1.45719e+06	1.96416e+06	1.55462e+06	3.40237e+06	2.99114e+06	3.3192e+06	1.06428e+06	1.17579e+06	1831710	906264	987203	916153	1.15529e+06	4295505	1.8331e+06	1.14626e+06	1.02148e+06	1.30375e+06	1.1807e+06	-	-
Zmjp004610	537.16	375.11	536.153	C25H28O13	[M+H]+	5,4'-Dihydroxy-3,6,7,3'-tetramethoxyflavone-4'-O-glucoside	Flavonoids	Flavones	4065565	3449625	3971295	378840	616335	322503	576170	612990	567800	100040	65247.9	161765	68355	50015	77798	19978.2	16675	11670	135070	138405	48345	392254	334991	315409	33759	17169	26675	303364	327045	383855	350435	-	-
Smzp003109	989.26	271.06	989.256	C45H49O25+	[M]+	Pelargonidin-3-O-(6''-O-feruloyl)sambubioside-5-O-(6'''-O-malonyl)glucoside*	Flavonoids	Anthocyanidins	405695	445910	629579	45005.1	117410	115648	314739	319099	332538	178295	197841	235355	131403	137179	110499	272968	257003	262261	9	9	9	9	8340	5005	33208.9	26617.4	53519.8	150388	186341	175450	189158	-	-
Zmcp002924	611.16	287.05	611.161	C27H31O16+	[M]+	Cyanidin-3-O-(2''-O-glucosyl)glucoside	Flavonoids	Anthocyanidins	1.62315e+06	2.56656e+06	1.55257e+06	379582	77653.8	461401	1.54494e+06	2.15113e+06	2.15562e+06	1.91502e+06	1.62709e+06	2.01092e+06	1.59005e+06	1.798e+06	1.75825e+06	1.43846e+06	1.40923e+06	1.05274e+06	3.81157e+06	3.65565e+06	3.43658e+06	3.72694e+06	4.48677e+06	3.88373e+06	3.65892e+06	3.22042e+06	2.61269e+06	1.7893e+06	1.92723e+06	1.61891e+06	1.54111e+06	C16306	ko00942
Zmcp102986	979.27	287.06	978.264	C44H50O25	[M+H]+	kaempferol-3-sinapoyldiglucoside-7-glucoside	Flavonoids	Flavonols	3.50036e+06	3.28125e+06	3.63629e+06	11800.6	40112.8	32879.1	2.64916e+06	2.84951e+06	2.65163e+06	2.34825e+06	2.27367e+06	2.24599e+06	1.26432e+06	1.72652e+06	1.62682e+06	2.34537e+06	2.89738e+06	2.06231e+06	19012.9	24910	31976.1	38422.6	13014.1	14826.5	926836	1.29625e+06	759811	1.33018e+06	1.40083e+06	1.2143e+06	1.5453e+06	-	-
Zmcp003437	979.27	287.06	979.271	C44H51O25+	[M]+	Cyanidin-3-O-(6''-O-sinapoyl)sophoroside-5-O-glucoside	Flavonoids	Anthocyanidins	3.50036e+06	3.28125e+06	3.63629e+06	11800.6	40112.8	32879.1	2.64916e+06	2.84951e+06	2.65163e+06	2.34825e+06	2.27367e+06	2.24599e+06	1.26432e+06	1.72652e+06	1.62682e+06	2.34537e+06	2.89738e+06	2.06231e+06	19012.9	24910	31976.1	38422.6	13014.1	14826.5	926836	1.29625e+06	759811	1.33018e+06	1.40083e+06	1.2143e+06	1.5453e+06	-	-
Zmcp005333	1181.3	287.05	1181.3	C55H57O29+	[M]+	Cyanidin-3-O-(6''-O-p-coumaroyl-2'''-O-feruloyl)sophoroside-5-O-(6''''-O-malonyl)glucoside*	Flavonoids	Anthocyanidins	7.07345e+06	6.74504e+06	5.27188e+06	1.0849e+07	9.094e+06	1.01602e+07	5.50453e+06	4.92786e+06	4.57511e+06	5.12019e+06	4.35798e+06	4.9565e+06	3.6262e+06	3.04698e+06	3.63929e+06	7.44891e+06	7.62351e+06	7.96637e+06	12939.8	5005	5005	11670	10005	13340	1.69032e+06	1.93765e+06	1.49641e+06	3.31574e+06	4.11294e+06	4.11686e+06	4.08853e+06	-	-
MWSHY0098	307.08	139.04	306.074	C15H14O7	[M+H]+	Epigallocatechin	Flavonoids	Flavanols	631392	584847	572567	55447.6	48026	79243.7	440217	342627	302349	238973	179015	216508	305493	194328	287898	322197	408860	381929	6373.62	8629.33	19896.5	10769.4	13305	6530.37	96969	99469.2	97248.3	177201	226248	194984	200094	C12136	ko00941,ko01110
WaYn005089	447.13	285.08	448.137	C22H24O10	[M-H]-	Neosakuranin	Flavonoids	Flavanones	4.21695e+06	4.47289e+06	3.65454e+06	1.65532e+06	1.99536e+06	1.83026e+06	3.81246e+06	3.48326e+06	4.43739e+06	2.2787e+06	2.48239e+06	2.14663e+06	5.62033e+06	5.61868e+06	5.08401e+06	6.58914e+06	5.84343e+06	6.49082e+06	3.20507e+06	2.78462e+06	2.76552e+06	2.12168e+06	2.06556e+06	1.95226e+06	4.08944e+06	4.9628e+06	4.70932e+06	4.58805e+06	3.92543e+06	3.96096e+06	3.61276e+06	-	-
Hmcp001829	595.16	303.04	594.159	C27H30O15	[M+H]+	Quercetin-3,7-Di-O-rhamnoside	Flavonoids	Flavonols	76755	93370	98370	4613560	4.83923e+06	6.07753e+06	46308.5	41677.9	42233.8	74106.4	196810	82600.8	5005	3971.97	5955.97	5005	18340	8340	15490.3	14573	6670	199464	186816	194399	110045	73781	108380	277611	220066	265598	272195	-	-
Cwjp001293	935.25	449.11	935.245	C42H47O24+	[M]+	Cyanidin-3-O-(6''-O-caffeoyl)sophoroside-7-O-glucoside	Flavonoids	Anthocyanidins	2.61868e+06	2.64153e+06	2.77294e+06	12104.6	6314.92	13641.7	2.48104e+06	1.91136e+06	2.06091e+06	1.36723e+06	1.48372e+06	1.22526e+06	1.03431e+06	1.0144e+06	1.03134e+06	1.39549e+06	1.38384e+06	1.32363e+06	9	9	9	9	9	9	128244	159124	164271	1.07019e+06	1.20582e+06	1.14689e+06	948208	-	-
Zmjp005293	593.19	285.08	592.179	C28H32O14	[M+H]+	Robinson-7-O-Neohesperidin*	Flavonoids	Flavonols	29462.6	37370.5	45177.3	12092.8	62827.7	17527.4	27362.5	9476.28	23328.4	29642.5	23631.5	72470.5	174754	33484.4	138202	26004.8	31753.9	65580.6	70344.5	25007.4	25395.1	50208	357703	21138.2	25989.3	32498.9	16250.4	52666.8	54959.4	50228.8	63220.6	-	-
pmp000376	393.21	337.14	392.199	C25H28O4	[M+H]+	Glabrol	Flavonoids	Flavanones	1.35634e+06	838310	967166	787972	898505	587679	1.09067e+06	622768	813934	795393	1.09177e+06	1.80363e+06	898535	888319	886591	578712	873844	467699	561853	985152	524739	844165	549359	638606	933647	754632	800474	1.06499e+06	1.0783e+06	956194	861547	-	-
pme3256	611.16	303.05	611.161	C27H31O16+	[M]+	Delphinidin-3-O-rutinoside	Flavonoids	Anthocyanidins	349799	365506	113133	88096.4	87735.4	58536.8	69143.4	131939	123601	81545	47616.1	43965.5	109452	103452	113891	173073	230954	175924	28853.2	35972.6	43430.7	8824.99	12519.5	11070.5	43087.1	14111.2	29574.3	137424	107622	132086	129799	C16315	ko00942
mws0913	447.09	285.04	448.101	C21H20O11	[M-H]-	Kaempferol-3-O-galactoside (Trifolin)*	Flavonoids	Flavonols	529621	458101	513974	95580.1	117545	82310.7	478082	392157	416164	702164	629449	641458	945091	863008	866529	757887	817902	944576	1.17208e+06	2.04775e+06	1.50616e+06	720497	747565	727340	1.96676e+06	2.05456e+06	1.80394e+06	838468	696152	744665	663277	C12626	ko00944,ko01110
Hmcp001629	697.16	449.1	696.154	C30H32O19	[M+H]+	Kaempferol-3-O-(6''-Malonyl)glucoside-7-O-Glucoside	Flavonoids	Flavonols	817665	682036	643569	2461.97	2561.91	7989.65	461682	410662	410517	245365	212950	304167	291305	289040	378243	721763	742852	688362	249502	362501	523898	204264	270565	160503	374674	462663	455746	414881	411646	511606	457310	-	-
Smpp002603	505.13	301.07	505.134	C24H25O12+	[M]+	Peonidin-3-O-(6''-O-Acetyl)glucoside	Flavonoids	Anthocyanidins	8.5209e+06	7.47343e+06	1.01766e+07	89220.2	70907.3	93173	3.70099e+06	3.19313e+06	4.20385e+06	3.42197e+06	3.22591e+06	3.92774e+06	4.97295e+06	4.61559e+06	4.79244e+06	6.26147e+06	6.06785e+06	5.20574e+06	8340	6670	21969.3	9	9	9	348224	387770	357255	2.27508e+06	2.03161e+06	2.61764e+06	2.37933e+06	-	-
Lmsp004632	287.06	153.02	286.048	C15H10O6	[M+H]+	Scutellarein (5,6,7,4'-Tetrahydroxyflavone)	Flavonoids	Flavones	1.1251e+06	1.20448e+06	1.34281e+06	20826575	14545900	15987450	2.91394e+06	3.94111e+06	2.66271e+06	3.81022e+06	3.30566e+06	3.36006e+06	4.24035e+06	5.08891e+06	5.3036e+06	2.45213e+06	1.71801e+06	2.35388e+06	1782760	3.96931e+06	2.7237e+06	1797950	2537410	7722285	6409455	5.66853e+06	4.50776e+06	2.71833e+06	3.41918e+06	2.88199e+06	3.23792e+06	C10184	-
MWStz191	467.12	303.05	466.111	C21H22O12	[M+H]+	Taxifolin-3'-O-glucoside	Flavonoids	Flavanonols	682472	2.04782e+06	742940	550235	470306	282417	558135	1.36672e+06	405867	644612	384638	257010	778230	535859	1.01886e+06	1.45732e+06	1.12924e+06	1.49109e+06	402172	577804	566524	583351	355386	386227	412540	402964	566315	584810	742740	734086	696298	-	-
pmb3023	449.11	287.06	450.116	C21H22O11	[M-H]-	Eriodictyol-8-C-glucoside*	Flavonoids	Flavanones	108322	91185.7	98890.2	129147	103595	101354	59580.6	60053.3	84846.5	107815	101890	74438.6	159439	129567	136010	152440	192994	177522	26094.5	35835.9	42078.6	117086	92714.4	129712	47658.6	60544	65515.9	107834	84190	90475.7	96356.5	-	-
Zmxp002867	625.17	301.07	624.169	C28H32O16	[M+H]+	Chrysoeriol-5,7-di-O-glucoside	Flavonoids	Flavones	152441	236415	304829	9	9	9	425634	450581	448253	704034	467432	685612	500150	480456	454540	428644	225886	316270	9	9	9	9	9	9	473725	360299	206820	357202	419089	359575	439929	-	-
pmp000004	331.08	316.06	330.074	C17H14O7	[M+H]+	4',5,7-Trihydroxy-3',6-dimethoxyflavone (Jaceosidin)	Flavonoids	Flavones	7419.88	15976	17866.4	28779.4	25729.4	26726.9	21529.2	15694.5	11318.2	6164.35	14873.1	11704.1	8015.78	17350.1	6018.94	18186.4	13878.1	9172.11	26877.9	28420.9	12089.5	22692.7	15291.7	10042.7	15637.9	14125.9	9468.95	15279.1	17655.5	18955.2	15344.6	-	-
Zmhp004065	345.1	330.07	344.09	C18H16O7	[M+H]+	7,8-Dihydroxy-5,6,4'-trimethoxyflavone*	Flavonoids	Flavones	20798.6	24788.1	18383.8	51999	52374.1	58279.9	19143.1	21643.7	21405.8	18838.7	29023.7	20701.3	29157.3	19226.2	15386.5	16250.9	21800.6	21923.1	26726.8	17781	19833.9	18011.1	34464.5	15991.8	17888.9	20921.4	25759.1	29613.5	24429.9	26603.9	23220.4	-	-
Lmmp001947	481.1	319.05	480.09	C21H20O13	[M+H]+	Gossypetin-3-O-glucoside*	Flavonoids	Flavonols	6.14016e+07	6.33899e+07	7.02166e+07	3.03498e+06	3.65505e+06	3.18911e+06	5.55685e+07	5.70175e+07	6.39211e+07	5.34887e+07	4.56136e+07	7.40046e+07	8.70995e+07	8.09417e+07	6.93637e+07	7.1063e+07	8.71245e+07	7.07057e+07	1.13843e+08	9.494e+07	9.15839e+07	9.47416e+07	1.12291e+08	1.04168e+08	1.11306e+08	7.21203e+07	4.68915e+07	8.59173e+07	6.77941e+07	8.5987e+07	7.82756e+07	-	-
pmp001080	609.18	301.07	608.174	C28H32O15	[M+H]+	Diosmetin-7-O-Neohesperidoside (Neodiosmin)*	Flavonoids	Flavones	176292	504514	543387	14557.9	68355	23340	319489	290519	376896	407896	463753	471330	722138	741760	667353	671482	782163	589174	2691.2	3340	3340	5005	9168.39	2437.71	47655.4	46183.7	37218.1	280299	272150	217012	259049	-	-
MWSHY0017	273.08	153.02	272.068	C15H12O5	[M+H]+	Naringenin (5,7,4'-Trihydroxyflavanone)*	Flavonoids	Flavanones	340484	329537	352488	99831.8	118499	98885.2	1.85923e+06	1.88974e+06	2.25162e+06	1.68087e+06	1.62814e+06	1.74145e+06	1.62198e+06	1.54494e+06	1.47052e+06	787380	1.00865e+06	920962	740757	699611	670583	794129	796287	820186	1.73231e+06	1.68507e+06	1.71923e+06	763118	942132	973812	966547	C00509	ko00941,ko00943,ko01100,ko01110
Cwjp002621	1181.3	287.06	1181.3	C55H57O29+	[M]+	Cyanidin-3-O-(6''-O-p-coumaroyl-2'''-O-sinapoyl)sambubioside-5-O-(6''''-O-malonyl)glucoside	Flavonoids	Anthocyanidins	852760	988068	917993	3.10378e+06	3.59252e+06	3.18173e+06	639770	822696	577892	413852	558542	370479	427581	345501	348560	979845	1.00978e+06	1.04361e+06	5005	9	3340	9	9	9	233848	184008	182582	587405	516275	659541	540264	-	-
MWSHY0132	449.11	303.05	448.101	C21H20O11	[M+H]+	Quercetin-3-O-rhamnoside(Quercitrin)	Flavonoids	Flavonols	7735.19	8095.03	8340	8.61632e+06	9.53384e+06	1.02503e+07	185200	131735	27944.8	32233.1	13739.4	20786.7	18340	7676.02	18340	35010	6719.92	6632.73	23252.5	8191.74	15200.1	3340	5856.01	15005	9183.06	11973.4	28340	1.12154e+06	1.37616e+06	1.21672e+06	1.07794e+06	C01750	ko00944
Zbap002763	697.16	287.06	697.161	C30H33O19+	[M]+	Cyanidin-3-O-(6''-O-malonyl)glucoside-5-O-glucoside	Flavonoids	Anthocyanidins	1.37522e+08	2.95866e+07	3.36408e+07	432908	448434	1.96243e+06	2.05731e+07	4.1373e+07	1.98438e+07	1.87499e+07	2.85626e+07	6.36065e+07	5.1312e+07	5.68039e+07	5.31211e+07	4.64652e+07	5.56952e+07	5.07985e+07	1.90737e+07	1.89743e+07	1.96737e+07	1.41981e+07	14644950	1.33386e+07	1.94148e+07	2.37441e+07	2.36662e+07	3.31649e+07	4.19872e+07	4.04076e+07	4.27725e+07	-	-
mws1299	449.11	299.05	448.101	C21H20O11	[M+H]+	Luteolin-8-C-glucoside (Orientin)*	Flavonoids	Flavones	135294	205155	129807	1146265	504230	865965	130065	95035	86825.6	86454.6	126730	151750	103624	114469	198475	154331	80025	133344	106142	220175	96263.2	60723.2	226850	74514.5	129738	108690	183455	165135	151339	163129	128344	C10114	-
Lmdp003808	317.07	302.04	316.058	C16H12O7	[M+H]+	Azaleatin (5-O-Methylquercetin)	Flavonoids	Flavonols	1.16044e+06	1.11064e+06	914557	97972.4	123639	108038	699634	739237	815475	647222	822360	782436	1.11001e+06	793725	857664	1.41522e+06	1.30118e+06	1.18111e+06	1.52591e+06	2.14183e+06	2.04041e+06	715681	882552	681045	1.64756e+06	1.64606e+06	1.66787e+06	1.06825e+06	870078	983951	1.13078e+06	C10022	-
Zblp004976	303.12	165.06	302.115	C17H18O5	[M+H]+	2,4'-Dihydroxy-4,6-dimethoxydihydrochalcone	Flavonoids	Chalcones	583837	630545	650743	527230	758805	486584	506341	532461	543453	648274	582973	637320	317262	368691	301077	907494	992751	1.01081e+06	134120	141640	163735	105629	107565	86206.2	232062	283967	254484	297035	388543	365494	363489	-	-
Zbzp004897	1065.29	287.05	1065.29	C51H53O25+	[M]+	Cyanidin-3-O-[2-O-(caffeoyl)-xylosyl)-6-O-(feruloyl)-glucoside]-5-O-glucoside	Flavonoids	Anthocyanidins	4.8057e+06	1.57427e+06	5.22287e+06	1.81411e+06	749208	2.21218e+06	3.277e+06	3.2481e+06	3.85848e+06	2.25055e+06	2.45939e+06	2.46268e+06	3.54339e+06	4.35316e+06	4.06192e+06	5.06226e+06	1.17695e+06	4.87624e+06	3691.83	11670	7046.54	3340	2247.49	7725.01	710658	525020	305886	2.57303e+06	2.30668e+06	2.86178e+06	2.25478e+06	-	-
Lmmp003109	305.1	139.04	304.095	C16H16O6	[M+H]+	3'-O-Methyl-epicatechin	Flavonoids	Flavanols	571150	1072360	882730	164202	133400	94227.4	576157	414867	872670	607779	525159	706755	505900	478979	288966	619685	683305	653165	9	9	9	20740.7	25005	5005	485830	355450	300670	468511	472285	583548	474687	-	-
Happ001819	625.18	301.07	625.155	C31H29O14+	[M]+	Peonidin-3-O-(6''-O-caffeoyl)glucoside	Flavonoids	Anthocyanidins	1.56745e+07	1.44733e+07	1.56532e+07	384617	378105	378537	1.40046e+07	1.41331e+07	1.56892e+07	2.235e+07	2.59533e+07	2.59697e+07	1.80178e+07	1.7398e+07	1.87565e+07	1.75329e+07	1.99047e+07	2.11968e+07	118287	55196.8	71862.5	102347	132922	118707	4.90341e+07	4.78553e+07	4.55521e+07	1.06312e+07	1.31793e+07	1.23164e+07	1.38793e+07	-	-
Cwjp002934	1181.3	287.06	1181.3	C55H57O29+	[M]+	Cyanidin-3-O-(6''-O-p-coumaroyl-2'''-O-caffeoyl)sophoroside-5-O-(6''''-O-succinyl)glucoside*	Flavonoids	Anthocyanidins	7.64949e+06	6.74238e+06	7.11046e+06	1.13928e+07	1.03253e+07	1.04917e+07	5.17574e+06	6.17353e+06	5.87118e+06	5.06819e+06	5.20004e+06	5.55223e+06	2.98756e+06	2.89307e+06	3.63885e+06	7.19486e+06	7.50813e+06	8.83799e+06	6376.18	3340	16675	23340	2994.64	998.747	1.74536e+06	1.70851e+06	2.37279e+06	3.54712e+06	4.54349e+06	4.4842e+06	4.54484e+06	-	-
Wbtn006715	301.04	151	302.043	C15H10O7	[M-H]-	1,2,4,5,8-pentahydroxy-6-methylanthracene-9,10-dione*	Flavonoids	Other Flavonoids	3.35012e+06	2.8829e+06	2.49423e+06	1.35071e+06	1.48698e+06	1.48476e+06	2.53311e+06	1.97574e+06	2.51005e+06	2.91274e+06	2.41508e+06	2.72821e+06	1.29519e+06	1.33395e+06	1.07894e+06	3.27008e+06	4.48285e+06	3.88941e+06	653184	565960	627683	412881	333128	351047	1.00002e+06	1.04205e+06	1.15281e+06	1.92171e+06	1.48509e+06	1.57573e+06	1.61627e+06	-	-
mws4183	433.08	300.03	434.085	C20H18O11	[M-H]-	Quercetin-3-O-arabinoside	Flavonoids	Flavonols	408760	419454	437359	5.81192e+06	6.70119e+06	5.50486e+06	293054	304613	291252	140191	126970	133425	180333	149338	173150	689283	740648	793760	24425.7	21693.2	22782.7	10206.6	27641.8	10645.9	127318	154915	164526	811980	718706	658473	628479	-	-
Wbtn005071	465.1	303.05	466.111	C21H22O12	[M-H]-	2,5-dihydroxy-1,6-dimethoxy-8-{[(2s,3r,4s,5s,6r)-3,4,5-trihydroxy-6-(hydroxymethyl)oxan-2-yl]oxy}xanthen-9-one	Flavonoids	Other Flavonoids	2.03253e+06	2.07754e+06	1.71276e+06	585227	565199	639429	1.50034e+06	1.66217e+06	1.5077e+06	1.06307e+06	1.23046e+06	1.21532e+06	1.48115e+06	1.61862e+06	1.51518e+06	3.10114e+06	2.67982e+06	2.95347e+06	767423	697342	614865	546470	496019	438705	1.24645e+06	1.34256e+06	1.51413e+06	1.82119e+06	1.65262e+06	1.41848e+06	1.46914e+06	-	-
Lmjp001323	743.2	287.06	743.203	C32H39O20+	[M]+	Cyanidin-3-O-(2''-O-xylosyl)glucoside-5-O-glucoside*	Flavonoids	Anthocyanidins	910903	1.05028e+06	675684	9526.99	8583.92	10792	626456	642026	442413	466836	301514	668161	312325	238339	275573	440637	462230	1.03945e+06	9	9	9	9	2874.67	582.484	121414	119532	132502	324416	255236	332208	295001	C20493	ko00942
Lssp210056	465.1	303.05	464.096	C21H20O12	[M+H]+	Quercetin3-O-galactoside*	Flavonoids	Other Flavonoids	984725	1.22065e+06	1.2691e+06	443240	376117	708430	1.09404e+06	1.06836e+06	947375	1.57221e+06	2.23209e+06	1.54816e+06	4199365	1.68303e+06	2.01758e+06	2.46068e+06	2.83514e+06	2.84227e+06	1.09448e+06	1.07438e+06	1882365	1.0073e+06	862323	973472	1.32078e+06	5255240	1.89821e+06	1.2744e+06	1.31301e+06	1.00311e+06	1.17952e+06	-	-
Zmhn003257	299.06	284.04	300.063	C16H12O6	[M-H]-	5,7,2'-Trihydroxy-8-methoxyflavone*	Flavonoids	Flavones	38449.4	34482.2	33869.1	33990.5	33711.5	30616.9	34254.3	30021.5	30582.9	32136.9	30727.7	29354.3	23859.8	21599.2	22216.3	29379	33370	34636.3	27335.3	27491.8	29770	11272.4	15303.3	16194.6	31850	27923.3	25698.8	30471.2	23093.2	25991.1	25784.4	-	-
MWSHY0202	237.09	135.05	236.084	C16H12O2	[M+H]+	6-Methylflavone	Flavonoids	Flavones	61627.4	47921.1	69161.3	123583	131796	109599	29262.4	44726.5	44246.6	54553.9	59225.1	61537	45140.4	48218.6	45130.1	53220.1	78273.4	57475.5	32440	28164.2	34782	35737.7	40560.6	50112.2	60822.3	56762.1	50605	49799.4	47950.9	38581.8	49987	-	-
mws0072	433.11	271.06	432.106	C21H20O10	[M+H]+	Apigenin-5-O-glucoside	Flavonoids	Flavones	64539.6	102090	125649	80025	125228	122617	70322.2	26675	36951.9	78589.7	97491.6	90878.3	31781.1	52923.2	48018.8	114000	124353	41680	82383.1	47795.1	81506.8	71690	65302.4	76700	101710	43797.9	96936.7	78201.5	71573.6	59012.8	74281.3	-	-
Zbzp005074	1211.31	287.05	1211.31	C56H59O30+	[M]+	Cyanidin-3-O-[2-(2-(sinapoyl)-xylosyl)-6-(caffeoyl)-glucoside]-5-O-[6-(malonyl)-glucoside]*	Flavonoids	Anthocyanidins	2.90723e+07	3.26958e+07	2.42947e+07	6.71708e+06	5.81168e+06	5.91282e+06	1.53158e+07	1.51016e+07	1.41442e+07	1.47928e+07	1.72661e+07	1.41363e+07	1.06466e+07	9.78892e+06	1.08314e+07	1.96902e+07	2.3159e+07	2.13162e+07	31242.1	11759.7	5613.57	10791.6	25005	7207.4	5.6475e+06	6.52916e+06	6.63055e+06	9.61788e+06	1.24738e+07	1.10918e+07	1.23751e+07	-	-
MWSHY0149	239.07	137.03	238.063	C15H10O3	[M+H]+	5-Hydroxyflavone	Flavonoids	Flavones	34646.7	31657.3	29453.5	23717.6	30068.5	26492.3	27447.7	35903.7	38965.3	27720	17640.6	28494.6	34770.9	31482.7	32529.6	28768	43049.7	33379.8	25627	28305.2	29451.3	34221.1	34154.5	28314.6	34331.4	39801.7	27724.1	38380	30333.7	34767.2	30170.9	-	-
Lmdp007354	317.1	197.04	316.095	C17H16O6	[M+H]+	5,4'-Dihydroxy-7,8-dimethoxyflavanone*	Flavonoids	Flavanones	13561.8	14873.9	26908.5	193105	166107	145639	12327.3	9113.42	6864.65	5683.57	5895.45	6697.85	35212.3	39015.6	34724.8	55674.9	15101	5295.16	16466.7	12657.2	21984.7	54615.6	23727	34080	13563.8	25445.5	14837.8	36448.6	30840.7	41392.1	35917.1	-	-
pmp000593	595.17	287.06	594.159	C27H30O15	[M+H]+	Luteolin-7-O-rutinoside*	Flavonoids	Flavones	1.17238e+07	1.18574e+07	1.20929e+07	9	9	9	9.17506e+06	9.23701e+06	9.17764e+06	7.5327e+06	7.93274e+06	7.28594e+06	17187097	1.69901e+07	1.61487e+07	1.90059e+07	1.80773e+07	2.09858e+07	102446	73906.4	52651	58584.6	46680	39487	561640	675488	514369	5.98574e+06	6.31619e+06	4.73694e+06	5.7614e+06	-	-
Hmcp002207	479.12	317.06	478.111	C22H22O12	[M+H]+	Isorhamnetin-7-O-glucoside (Brassicin)*	Flavonoids	Flavonols	1.50173e+06	1.62649e+06	2.15169e+07	174661	61256.3	365475	1.25081e+06	929073	1.76346e+07	2.41047e+07	1.48488e+07	1.48756e+06	4141025	1.363e+07	946756	2.01183e+07	2.00376e+07	2.61557e+07	5.3125e+07	3169900	2.217e+06	2.05366e+07	1.22164e+07	1.57284e+07	4.77882e+07	3.03764e+06	5.75765e+07	2.42255e+07	2.48332e+07	2.5399e+07	1.9281e+07	-	-
pmn001637	417.08	285.04	418.09	C20H18O10	[M-H]-	Kaempferol-3-O-arabinoside (Juglanin)	Flavonoids	Flavonols	10784	8629.02	9563.92	142286	135778	146344	9186.37	10220.3	6946.27	5059.44	7229.26	5503.21	20610.3	15098.2	20825	13231.7	11798	9696.8	2662.55	4312.37	3551.7	1614.6	4367.51	2641.79	7217.92	6160.16	4423.85	24210.1	22912	18175.3	23029.5	-	-
MWSHY0167	291.09	139.04	290.079	C15H14O6	[M+H]+	Catechin*	Flavonoids	Flavanols	65443.4	54286	51363.9	113560	85929.4	72137.4	163902	150345	231992	188875	192767	187804	132654	99478	141284	122338	133531	57689.6	4400.93	6417.28	12710.2	8305.08	8473.63	10437.1	53777.3	65400.9	58119.5	68898.9	91734.6	79623.9	86978.5	C06562	ko00941,ko01110
Lmdp004307	463.16	301.11	462.153	C23H26O10	[M+H]+	Farrerol-7-O-glucoside	Flavonoids	Flavanones	51140.2	37682.2	22773.7	312036	38957.4	87842.7	44896.7	49915.4	29875.5	29040.5	72454.2	79023.1	93571.6	82120.4	46160.2	48197.4	60863.9	25885.4	17532.9	28586.6	11916.8	17054.7	9108.44	9204.21	36960.9	45878.2	42728.3	37979.7	40013.9	30852.4	32743.3	-	-
Lmsp003252	641.17	317.07	640.164	C28H32O17	[M+H]+	Isorhamnetin-3-O-sophoroside	Flavonoids	Flavonols	4.16675e+06	4.08141e+06	4.29411e+06	25960.1	33119.1	24382.7	6.37401e+06	6.32943e+06	6.95345e+06	8.03793e+06	8.71442e+06	1.165e+07	7.35364e+06	6.56431e+06	6.88944e+06	3.46096e+06	4.5363e+06	4.68606e+06	1.02158e+07	1.04524e+07	1.16572e+07	1.12086e+07	1.26893e+07	1.1669e+07	8.97208e+06	8.71879e+06	1.01113e+07	5.10124e+06	5.51243e+06	6789987	5.82637e+06	-	-
Lmcp004624	301.07	258.05	300.063	C16H12O6	[M+H]+	3-Methylkaempferol*	Flavonoids	Flavonols	57889.4	48183.1	61270.3	11670	17667.2	39997.7	53629.7	70790.4	81250	58413.9	75369.6	26063	55544.4	58856.9	63422.2	21675	72854.9	79910.7	54127.9	55106.9	88586.5	103082	68428	92541.5	62094.7	28340	80570.9	65185.1	55809.8	73294.1	73281	C05902	-
Lmjp004941	301.07	286.05	300.063	C16H12O6	[M+H]+	3,5,4'-Trihydroxy-7-methoxyflavone (Rhamnocitrin)*	Flavonoids	Flavonols	99581.4	82312.5	113498	137455	153756	135649	108374	106437	113863	98269.9	116942	91608.9	98297.5	77834.7	75787.3	94960.4	109350	87651.5	89460.2	87008.3	103613	36493.7	45961.6	54046.1	95170.7	91903.8	95578.5	72317.9	84353.7	97946.7	82593.2	C17059	-
pmf0116	627.16	303.05	627.156	C27H31O17+	[M]+	Delphinidin-3,5-di-O-glucoside	Flavonoids	Anthocyanidins	386021	337794	147687	150668	41787.5	72411.8	427462	294704	286427	212615	353215	282303	292706	266827	313392	431145	360362	448167	34096.2	53027.5	34402.8	66469.2	18652.9	37001.8	489093	458709	515262	258880	307032	271466	340462	C16312	ko00942,ko01110
pmb0645	627.19	465.2	626.185	C28H34O16	[M+H]+	Hesperetin-6-C-glucoside-7-O-glucoside	Flavonoids	Flavonols	1.56036e+06	1.47814e+06	1.95696e+06	9	9	9	1.64806e+06	3127305	1.9525e+06	2584920	2.21193e+06	2.14494e+06	3077915	1.51428e+06	1.81195e+06	3709365	2.84046e+06	2.51678e+06	1.60832e+06	1.64327e+06	1.3899e+06	2.52232e+06	2.04128e+06	1.65005e+06	2.04648e+06	3243190	1.76765e+06	1.99272e+06	1.49802e+06	1.76458e+06	1.6046e+06	-	-
Lmjp002461	611.16	303.05	610.153	C27H30O16	[M+H]+	Quercetin-3-O-neohesperidoside*	Flavonoids	Flavonols	10005	8340	16924.1	1.14545e+07	20500505	1.86743e+07	9955.97	13340	7963.06	8340	8340	21085.6	13806.4	11670	13911.5	4144.62	30010	8600.64	3340	8340	6670	8327.04	1327.3	9	4697.3	7250.09	5005	4.06236e+06	3.39377e+06	3.55167e+06	3.00001e+06	-	-
Zbzp004018	1021.24	287.05	1021.25	C45H49O27+	[M]+	Cyanidin-3-caffeoyldiglucoside-5-malonylglucoside	Flavonoids	Anthocyanidins	6.65086e+06	7.50039e+06	6.6726e+06	161288	192529	173224	1.35256e+06	4.05769e+06	4.03368e+06	1850280	3.45256e+06	3.41038e+06	4.10381e+06	3.41282e+06	3.7646e+06	4.88346e+06	5.20654e+06	4.70849e+06	10971.5	6670	3340	9	9	9	325217	153294	110881	2.86092e+06	2.77179e+06	2.64713e+06	2.12883e+06	-	-
Lmqn006260	301.04	151	302.043	C15H10O7	[M-H]-	2',3',4',5,7-Pentahydroxyflavone*	Flavonoids	Flavones	2.84739e+06	2.7824e+06	2.51217e+06	1.58863e+06	1.39109e+06	1.51426e+06	2.13178e+06	2.06645e+06	2.40633e+06	2.58031e+06	2.55008e+06	2.81779e+06	1.18993e+06	1.16345e+06	1.13416e+06	3.37081e+06	4.39144e+06	4.34073e+06	600264	580737	572453	391521	363011	334129	1.00532e+06	1.03406e+06	1.07794e+06	2.06619e+06	1.57201e+06	1.6282e+06	1.74886e+06	-	-
Lmmp004257	463.12	317.06	462.116	C22H22O11	[M+H]+	6-C-Methylquercetin-3-O-rhamnoside	Flavonoids	Flavonols	9015.92	11452.7	11250.5	1.86232e+07	2.40509e+07	2.00154e+07	19186.2	26245	4529.95	9	9	9	8005.27	12716.2	8501.7	14747.3	17149.6	6705.77	10973.6	3588.57	11272.6	8244.6	10047.7	5623.33	17399.9	11969.1	10352.6	1.53418e+06	1.59137e+06	1.76924e+06	2.02004e+06	-	-
pmb0557	621.11	287.06	621.109	C27H25O17+	[M]+	Cyanidin-3-O-(3'',6''-O-dimalonyl)glucoside	Flavonoids	Anthocyanidins	184604	206346	185558	50275.4	83532.9	77324.6	300645	373504	341589	95876.9	111787	151227	180197	171533	166020	198410	184448	194787	197769	148877	200778	139630	137645	114163	72252.8	108465	128949	172102	161802	162322	127077	C16289	ko00942
pme1777	611.16	287.06	611.161	C27H31O16+	[M]+	Cyanidin-3,5-O-diglucoside (Cyanin)	Flavonoids	Anthocyanidins	721361	654964	657864	229361	236332	242721	378401	406768	487961	315124	227263	312990	296654	260639	2.52759e+06	432673	431441	431117	14541	6383.81	9896.21	15397.2	17906.3	14938.4	590332	410275	607691	237714	257513	293511	218466	C08639	ko00942
pmb0686	537.12	289	536.117	C24H24O14	[M+H]+	Eriodictyol-7-O-(6''-malonyl)glucoside	Flavonoids	Flavanones	3.46134e+06	2.36017e+06	1.36675e+06	256402	76094.2	52404.4	591082	795395	589954	516967	612989	401479	794118	767681	924408	1.4968e+06	1.19851e+06	1.95843e+06	93648.3	104566	80623	51263.2	34701.9	55989.5	353945	136441	313417	607228	676109	495137	629005	-	-
mws1329	463.09	301.04	464.096	C21H20O12	[M-H]-	Quercetin-7-O-glucoside	Flavonoids	Flavonols	2.35601e+07	2.67004e+07	2.73421e+07	7.9798e+06	7.42889e+06	7.81093e+06	2.02641e+07	1.98916e+07	1.98484e+07	1.49862e+07	1.45201e+07	1.47495e+07	1.96281e+07	1.85897e+07	1.7046e+07	3.74369e+07	4.28012e+07	3.96898e+07	8.98063e+06	9.2254e+06	8.42676e+06	5.83587e+06	5.80221e+06	5.08769e+06	1.43648e+07	1.47246e+07	1.4267e+07	2.3692e+07	1.97892e+07	2.20297e+07	1.76065e+07	C12639	-
Lmtp004044	597.14	303.04	596.138	C26H28O16	[M+H]+	Quercetin-3-O-apiosyl(1→2)galactoside	Flavonoids	Flavonols	15123	35010	16675	5519985	2417010	2228980	11670	3441.48	8256.13	5005	15655.2	18756	14403.9	21675	7923.21	18571.1	5517.42	41680	43345	8340	24844.8	6670	20005	6670	18340	6670	10005	135016	164265	160467	126285	-	-
Smsn003768	557.06	477.1	558.068	C22H22O15S	[M-H]-	Tamarixetin-3-O-glucoside-7-O-sulfonate	Flavonoids	Flavonols	33302.5	23714.6	36935.4	6498.34	13660.4	9433.54	104176	81514.2	85927.2	58466.9	63605.3	39573.1	243769	204737	202951	19339.2	27501	25327.7	80653.6	69304.5	74287.3	59636.1	37163.6	30116.9	17489.6	18252	18186.1	47236.7	52483	54801.7	40703.6	-	-
Zmhp003514	301.07	286.05	300.063	C16H12O6	[M+H]+	6,7,8-Tetrahydroxy-5-methoxyflavone	Flavonoids	Flavones	89483.7	85155.5	102122	145514	136254	142400	103785	108969	104452	108721	108712	87972.6	83164	84358.6	84985.1	92010.6	95488.5	97407.6	97601.6	83089.6	86137.7	47190.2	50060.6	41139.3	89191.3	85067.1	86836	61990.8	84090.9	80872.9	76663.7	-	-
Zmcn004806	755.19	285.04	756.19	C36H36O18	[M-H]-	kaempferol-3-p-coumaroyldiglucoside	Flavonoids	Flavonols	370254	264453	279152	9	9	9	48645.5	237543	49068.6	176657	185838	115113	205153	82540.6	228253	267601	85970.8	254553	18009.6	14237.1	13477.9	9637.46	11854.8	4037.99	50907.5	68517.9	12040.3	39735.8	33227	37433.1	45265.3	-	-
mws0061	463.09	300.03	464.096	C21H20O12	[M-H]-	Quercetin-3-O-galactoside (Hyperin)	Flavonoids	Flavonols	2.39179e+06	2.99795e+06	2.38712e+06	936874	708683	949672	2.61283e+06	4.26191e+06	1.2769e+06	7.51989e+06	3.91406e+06	5.21709e+06	5.20031e+06	2.814e+06	6.42178e+06	8.9485e+06	5.28019e+06	8.59627e+06	2.30933e+06	2.80016e+06	2.61402e+06	1.74536e+06	2.09362e+06	1.67202e+06	3.35219e+06	2.3911e+06	6.14824e+06	3.62987e+06	3.2055e+06	2.65457e+06	3.3937e+06	C10073	-
MWSHY0107	325.14	269.08	324.136	C20H20O4	[M+H]+	Bavachin	Flavonoids	Flavanones	13445.6	14849.6	13288.3	38026.8	32236.5	33778.1	19680.3	29882.5	25474.6	45629.8	46586.7	58825.1	39576.2	129031	47679.7	27715.6	32753.7	31259.6	32437.1	32144.5	31935.8	58470.1	46659.2	51454.1	44398.5	47335.8	49881.5	36239.2	29292.7	40306.7	34277.1	-	-
mws0051	285.08	242.05	284.068	C16H12O5	[M+H]+	Acacetin*	Flavonoids	Flavones	12619.7	10974.7	28646.7	67434	55174.5	64511.7	5408.17	7825.84	8504.68	8873.23	8893.72	3622.53	23841.8	13917.1	15151.3	8870.21	4440.89	8434.22	19610.3	19259	17877.1	41630	32060.2	14829.2	18936.1	28430.1	19942.4	17727.7	20677.7	23790.1	18742.7	C01470	ko00944
mws0129	285.08	242.05	284.068	C16H12O5	[M+H]+	Genkwanin (Apigenin 7-methyl ether)*	Flavonoids	Flavones	12619.7	10974.7	28646.7	67434	55174.5	64511.7	5408.17	7825.84	8504.68	8873.23	8893.72	3622.53	23841.8	13917.1	15151.3	8870.21	4440.89	8434.22	19610.3	19259	17877.1	41630	32060.2	14829.2	18936.1	28430.1	19942.4	17727.7	20677.7	23790.1	18742.7	C10046	-
MWSHY0089	287.09	167.04	286.084	C16H14O5	[M+H]+	5,4'-Dihydroxy-7-methoxyflavanone (Sakuranetin)*	Flavonoids	Flavanones	63424.8	53050.7	101083	426622	295758	251979	15124.1	26906.9	22330.8	26959.5	27660.9	14135.3	85525.6	65376.6	59950.1	21369.8	16840.7	7498.98	59845.7	42086.2	45941.8	243216	71902.8	80195.6	33997.4	32414.2	38637.3	63613.7	86546.5	74379.3	69628	C09833	ko00941,ko01110
Lmsp002330	757.22	287.06	756.211	C33H40O20	[M+H]+	Alcesefoliside	Flavonoids	Flavones	381715	436907	404647	48834.9	44350.4	31762.2	251387	289748	277589	215719	160079	201418	199922	160177	199839	273915	252852	234496	6236.1	2543.8	3163.48	2674.33	4079.29	1389.91	36555.4	16664	16668.3	163196	159784	182991	131315	-	-
Lmhp002242	757.22	287.06	757.219	C33H41O20+	[M]+	Cyanidin-3-O-(2''-O-glucosyl)rutinoside	Flavonoids	Anthocyanidins	381715	436907	404647	48834.9	44350.4	31762.2	251387	289748	277589	215719	160079	201418	199922	160177	199839	273915	252852	234496	6236.1	2543.8	3163.48	2674.33	4079.29	1389.91	36555.4	16664	16668.3	163196	159784	182991	131315	-	-
Lmqp002349	859.21	697.16	858.207	C36H42O24	[M+H]+	Kaempferol-3-O-(6''''-malonyl)sophorotrioside	Flavonoids	Flavonols	4.57768e+06	4.67885e+06	5.53667e+06	368660	47303.6	97961.6	3.35679e+06	2.66147e+06	3.55602e+06	3.60278e+06	5.25305e+06	5.63794e+06	4.31253e+06	3.20553e+06	3.31635e+06	5.4789e+06	5.52651e+06	5.02224e+06	7.4314e+06	4.43899e+06	6.33704e+06	4.76653e+06	3.80754e+06	3.5982e+06	6.08739e+06	1.09298e+07	6.09697e+06	3.1452e+06	3.2905e+06	3.84675e+06	4.183e+06	-	-
pme1605	593.15	285.04	594.159	C27H30O15	[M-H]-	Kaempferol-3-O-robinobioside(Biorobin)	Flavonoids	Flavonols	11125.8	4420.91	7491.65	3.49079e+07	3.43473e+07	3.6253e+07	31983.3	7122.69	13270.6	18080.7	11889.7	5695.23	32253.7	24168.6	8701.89	8719.83	22547.7	14351.1	60760.8	65482.4	40013.5	64336.1	15749.9	48173.2	16090.3	24955.4	19690.2	4.36427e+06	3.57997e+06	3.80167e+06	3.16244e+06	-	-
Cwjp002795	1197.29	287.06	1197.29	C55H57O30+	[M]+	Cyanidin-3-O-(6''-O-p-coumaroyl-2'''-O-caffeoyl)sophoroside-5-O-(6''''-O-malonyl)glucoside*	Flavonoids	Anthocyanidins	143076	215270	154762	2.10701e+06	1.77497e+06	2.0667e+06	81441.4	132384	95123.6	260625	210664	210700	124018	105684	151175	169663	285805	243661	9	9	9	9	9	9	49756.9	53752.7	40636.5	196515	229165	202218	261842	-	-
pme1793	595.17	271.06	595.166	C27H31O15+	[M]+	Pelargonidin-3,5-O-diglucoside	Flavonoids	Anthocyanidins	1.04933e+06	987590	1.29068e+06	260258	273849	267614	713590	723875	845133	546915	610874	688890	554125	534432	569597	949575	824298	802178	54231.8	17327.5	42523.4	22978.6	15891.8	21137.6	2.33611e+06	2.15831e+06	2.42929e+06	431155	444655	573668	521386	C08725	ko00942
pmb3012	461.11	299.06	462.116	C22H22O11	[M-H]-	Chrysoeriol-7-O-glucoside	Flavonoids	Flavones	8.20358e+06	6.87872e+06	6.71688e+06	2.45463e+06	2.3304e+06	2.08668e+06	5.68299e+06	5.08875e+06	5.17185e+06	3.03837e+06	3.47807e+06	3.86724e+06	3.87991e+06	3.89339e+06	5.01555e+06	1.14063e+07	1.25175e+07	1.26575e+07	2.29388e+06	2.41043e+06	2.57259e+06	2.32311e+06	2.12391e+06	1.9061e+06	4.65e+06	4.31101e+06	4.57979e+06	8.45347e+06	6.43512e+06	6.56468e+06	6.65093e+06	-	-
pme0368	579.17	271.06	578.164	C27H30O14	[M+H]+	Apigenin-7-O-rutinoside (Isorhoifolin)*	Flavonoids	Flavones	144244	154925	121957	165963	230545	319651	108484	172015	172751	94563.6	95547.1	97412.7	121318	146913	140530	122707	121357	110634	10756	23340	7847.8	9034.92	7867.93	13340	14185.5	19205	8240.81	81334.2	59426.6	80007.9	73364.6	-	-
MWSmce498	579.17	271.07	578.164	C27H30O14	[M+H]+	Apigenin-7-O-neohesperidoside (Rhoifolin)*	Flavonoids	Flavones	137342	122748	122126	229400	365961	148665	123445	130059	126190	75635.8	109011	120021	118186	128556	103966	134427	111005	134370	5245.29	4590.61	15005	12363.9	13340	3295.97	10865.4	9321.99	5698.19	77135.4	67261.5	73756.1	92519.5	C12627	ko00944
Hmcp001636	509.13	347.07	508.122	C23H24O13	[M+H]+	Limocitrin-7-O-glucoside*	Flavonoids	Flavonols	433294	389770	434219	295889	280458	298367	1.2695e+06	1.32616e+06	1.32628e+06	518983	336197	608680	819354	787806	589848	495195	798905	470079	994934	851751	1.10117e+06	1.20538e+06	992265	1.23861e+06	693228	970752	887731	613836	516482	535952	695726	-	-
Labn004865	433.11	271.06	434.121	C21H22O10	[M-H]-	Hydroxy isoliquiritigenin glucoside*	Flavonoids	Chalcones	332932	336844	368192	638383	604676	478511	356682	337789	311933	305664	345845	360192	255434	282282	298937	571528	455905	532825	518069	463007	251274	774310	1.28349e+06	916891	354938	396041	344945	429036	410338	318080	441023	-	-
pmb0736	493.13	331.08	492.127	C23H24O12	[M+H]+	Tricin-7-O-Glucoside*	Flavonoids	Flavones	124772	91736.7	87083.9	44386.2	22473.9	50357	79227.4	94792.9	84555.8	91654.3	111722	92930.7	51754.8	89683.7	103817	65600.9	64736.5	70014.2	106126	133297	74617.6	99728.5	95870	114722	114220	38345	97955	93260.8	69743.9	82116	95768	-	-
Zmgp004436	509.13	347.08	508.122	C23H24O13	[M+H]+	Okanin-4'-(6''-O-acetyl)glucoside*	Flavonoids	Chalcones	73505.1	26472	128687	185545	167727	129626	22605.9	103140	96439.4	36876.7	54187.1	41516.5	61324	42960.9	23087.8	40598.9	55602.5	24961.9	143353	144906	173350	154244	46370.7	159159	127145	134429	146267	67117.2	81957.1	59602.1	76970.2	-	-
Zbsp003857	479.12	317.06	478.111	C22H22O12	[M+H]+	3'-O-Methyltricetin-5-O-glucoside*	Flavonoids	Flavones	2.21185e+06	3.22265e+06	2.55841e+06	122201	106356	210865	2.22209e+06	3.03091e+06	4.51732e+06	3.1498e+06	2.64048e+06	3.10249e+06	2.45071e+06	3.97967e+06	2.32908e+06	2.27639e+06	5.48412e+06	4.86138e+06	5.75569e+06	5.41851e+06	5.7978e+06	3.31447e+06	4.11599e+06	6.37814e+06	5.89196e+06	4.67416e+06	4.25505e+06	3.94847e+06	2.85379e+06	3.1336e+06	3.31176e+06	-	-
Lmcp003788	479.12	317.06	478.111	C22H22O12	[M+H]+	Isotamarixin*	Flavonoids	Flavonols	2.21185e+06	3.22265e+06	2.55841e+06	122201	106356	210865	2.22209e+06	3.03091e+06	4.51732e+06	3.1498e+06	2.64048e+06	3.10249e+06	2.45071e+06	3.97967e+06	2.32908e+06	2.27639e+06	5.48412e+06	4.86138e+06	5.75569e+06	5.41851e+06	5.7978e+06	3.31447e+06	4.11599e+06	6.37814e+06	5.89196e+06	4.67416e+06	4.25505e+06	3.94847e+06	2.85379e+06	3.1336e+06	3.31176e+06	-	-
mws0856	463.09	301.04	464.096	C21H20O12	[M-H]-	Quercetin-4'-O-glucoside (Spiraeoside)*	Flavonoids	Flavonols	2.72165e+07	3.30102e+07	2.84935e+07	9.05397e+06	9.02186e+06	8.82725e+06	2.18789e+07	2.04995e+07	2.35643e+07	1.49027e+07	1.67261e+07	1.62351e+07	2.24178e+07	2.06957e+07	2.27673e+07	4.33165e+07	4.69582e+07	4.13873e+07	7.72451e+06	8.03965e+06	8.09188e+06	6.12761e+06	5.32989e+06	6.61864e+06	1.81686e+07	1.75812e+07	1.68247e+07	2.8701e+07	2.20004e+07	2.2854e+07	2.14838e+07	-	-
pmp000126	611.16	593.15	610.153	C27H30O16	[M+H]+	Luteolin-6,8-di-C-glucoside	Flavonoids	Flavones	396969	447153	540719	91740.6	705977	610168	369751	493455	406436	130353	249086	313165	146745	270934	267123	374563	454236	294953	678296	596220	419176	665054	533191	757782	645624	525593	409141	558262	486668	573559	417721	C10102	-
Zblp002245	479.12	317.07	479.118	C22H23O12+	[M]+	Petunidin-3-O-glucoside	Flavonoids	Anthocyanidins	402005	377298	358878	6498.74	4618.03	6192.72	536865	488844	562847	527359	726133	722967	515051	530021	567074	294103	335645	287373	344629	1.52371e+06	1.34018e+06	1.78131e+06	1.98386e+06	2.00521e+06	657098	543211	520436	623572	474224	489974	608125	C12139	ko00942
Zmcp003989	595.16	287.05	594.159	C27H30O15	[M+H]+	Kaempferol-3-O-rhamnosyl(1→2)glucoside	Flavonoids	Flavonols	9.87682e+06	8.95774e+06	9.57532e+06	9	9	9	1.22484e+07	1.22339e+07	7.3716e+06	1.55945e+07	1.81576e+07	1.20031e+07	1.48196e+07	1.94174e+07	1.3062e+07	1.39023e+07	1.30332e+07	1.97061e+07	332945	290300	96604.9	430655	426079	321275	1.51954e+06	1.03486e+06	1.2659e+06	1.37272e+07	1.34777e+07	9886925	1.24659e+07	-	-
Lamp008287	301.11	167.07	300.099	C17H16O5	[M+H]+	(6aR,11aR)-3-Hydroxy-9,10-dimethoxypterocarpan*	Flavonoids	Other Flavonoids	15596.4	15926.7	15639.2	8492.68	13283.3	14634.7	21281.8	23161.7	21706.1	24056	20984	21923.7	21422.4	23908.8	25041.2	22749.5	19343.4	21929.2	15676.9	27179.6	23824.4	13268	11379.6	9883.87	19542.9	26537.6	21994.1	13685.1	18720	18893.7	17991.1	-	-
Cmsp008121	287.09	167.03	286.084	C16H14O5	[M+H]+	7-O-Methylnaringenin*	Flavonoids	Flavanones	57177.7	51322.2	105006	405300	306314	253013	11723	35001.5	22459.5	20550.2	20361.4	16854.5	87048.8	66305	65609.3	20784.1	20033.4	6512.47	60378.9	42601	46656.4	242822	65635.4	71603.6	33614.9	41730.4	45952.1	72964.4	64063.8	88672.4	83629.8	-	-
Zbzp003694	859.2	287.05	859.195	C39H39O22+	[M]+	Cyanidin-3-O-(6''-O-caffeoyl)glucoside-O-malonylglucoside	Flavonoids	Anthocyanidins	1.77322e+06	1.31595e+06	1.65019e+06	46680	50015	86700	1.18165e+06	922548	1.08567e+06	799372	888325	915955	601112	716191	438882	507575	836308	825594	21675	170550	231934	146745	58689.7	129332	357975	380828	325424	577288	769538	687281	804606	-	-
Lamn006359	447.12	285.07	448.137	C22H24O10	[M-H]-	4'-demethyl-3,9-dihydroeucomin glucoside	Flavonoids	Other Flavonoids	3.89432e+06	4.11988e+06	4.23224e+06	2.01315e+06	1.98123e+06	1.92487e+06	4.5509e+06	4.72641e+06	4.23271e+06	2.35092e+06	2.49612e+06	2.54194e+06	5.66634e+06	5.46073e+06	5.40225e+06	6.99816e+06	5.69807e+06	7.05114e+06	3.50942e+06	4.03404e+06	3.83576e+06	2.68857e+06	2.57477e+06	2.56468e+06	5.21815e+06	5.05431e+06	5.45423e+06	5.02441e+06	4.10842e+06	3.64195e+06	3.94355e+06	-	-
pmb2976	755.2	447.2	756.211	C33H40O20	[M-H]-	Chrysoeriol-8-C-arabinoside-7-O-Sophoroside	Flavonoids	Flavones	9793.77	10317.7	10896.5	2.0329e+07	1.83706e+07	1.93299e+07	16261.6	9093.28	13466.9	18620	5094.09	21682.6	6970.56	12385.5	13241.1	24586.8	23497.8	15569.1	3757.48	1583.22	935	9	9	9	8966.01	6018.87	7273.02	2.98729e+06	2.84397e+06	2.13381e+06	2.5698e+06	-	-
Zmhp006502	549.12	301.07	548.117	C25H24O14	[M+H]+	Kaempferide-3-O-(6''-malonyl)glucoside	Flavonoids	Flavonols	521225	680106	490293	380777	263510	289605	278535	251494	258858	204218	231995	198348	319276	285006	212497	456068	631190	696604	776838	689928	680386	551714	672129	706774	674109	576513	690258	308496	402419	328769	411729	-	-
Lamp006438	549.16	301.11	548.152	C26H28O13	[M+H]+	Astrapterocarpan-3-O-malonyl glucoside	Flavonoids	Other Flavonoids	609538	541845	687514	361109	286558	251287	264153	256738	244109	229207	247299	213873	264490	210042	199605	528606	574077	577896	504035	550970	680926	682031	555857	605741	604201	508973	576557	339140	364538	393624	469147	-	-
MWSHY0130	451.12	305.06	450.116	C21H22O11	[M+H]+	Taxifolin-7-O-rhamnoside	Flavonoids	Flavanonols	11911.9	3340	4172.1	9.8046e+07	9.48446e+07	9.85854e+07	40236.8	13340	16675	14459.8	19967.2	2693.16	5005	8891.78	18548	9	9	9	10005	9667.16	13340	9	9	9	48783.8	36156.1	32991.4	1.18231e+07	1.1321e+07	1.26073e+07	8.88479e+06	-	-
pmn001716	447.09	285.04	448.101	C21H20O11	[M-H]-	Carthamone*	Flavonoids	Chalcones	2.30982e+06	2.15074e+06	2.35169e+06	954591	976715	937032	2.28003e+06	2.19853e+06	2.50436e+06	1.15699e+06	1.27051e+06	1277244	2.86656e+06	3.30386e+06	2.92981e+06	3.5976e+06	3.36371e+06	3.26537e+06	1.87548e+06	1.92568e+06	1.95789e+06	1150033	1.22647e+06	1.15799e+06	2.59341e+06	2.58006e+06	2.82248e+06	2.593e+06	2.06028e+06	1.87858e+06	2.04372e+06	C08598	-
Zmcp004702	1227.3	287.05	1227.3	C56H59O31+	[M]+	Cyanidin-3-O-(6''-O-caffeoyl-2'''-O-sinapoyl)sophoroside-5-O-(6''''-O-malonyl)glucoside	Flavonoids	Anthocyanidins	362977	489498	426958	47168.5	36114.6	23602	233380	189451	241110	469110	415610	195386	387195	223429	407255	327286	250756	264042	9	9	9	9	9	9	117194	170105	82613.8	153028	131333	119429	165145	-	-
Hmdp001950	303.12	195.09	302.115	C17H18O5	[M+H]+	2',7-Dihydroxy-3',4'-dimethoxyisoflavan	Flavonoids	Other Flavonoids	2.20482e+06	2.52838e+06	2.29656e+06	138048	196616	148887	2.5455e+06	2.27299e+06	2.67478e+06	1.87894e+06	1.73372e+06	2.20359e+06	1.89704e+06	1.66579e+06	2.03196e+06	2.83193e+06	2.01316e+06	2.63602e+06	1.80741e+06	1.66973e+06	2.07279e+06	1.88679e+06	1.87497e+06	1.81683e+06	2.3133e+06	2.49371e+06	2.06396e+06	2.01468e+06	1.9496e+06	1.62416e+06	1.4795e+06	-	-
Lmyp003500	601.12	287.06	600.111	C28H24O15	[M+H]+	Kaempferol-3-O-(2''-galloyl)galactoside*	Flavonoids	Flavonols	26467.9	78830.6	109787	9	9	9	9	9	9	12501.5	43022.7	8989.42	39713.9	30331.1	39347.8	26262.7	16653.9	32311.4	9	9	9	9	9	9	9	9	9	20005	24335.3	18687.5	25238.1	-	-
Lmyp003599	601.12	287.06	600.111	C28H24O15	[M+H]+	Kaempferol-3-O-(6''-galloyl)glucoside*	Flavonoids	Flavonols	26467.9	78830.6	109787	9	9	9	9	9	9	12501.5	43022.7	8989.42	39713.9	30331.1	39347.8	26262.7	16653.9	32311.4	9	9	9	9	9	9	9	9	9	20005	24335.3	18687.5	25238.1	-	-
pmb0716	655.19	331.08	654.18	C29H34O17	[M+H]+	Tricin-4'-O-glucoside-7-O-glucoside	Flavonoids	Flavones	3340	3340	8636.32	10005	10005	20774.5	21542.2	11616.5	11670	13340	11670	28101.6	3340	15005	12233.7	23340	10005	1670	13340	50015	13340	26675	8340	14126.3	8424.42	16675	3340	18340	14302.2	14473.9	13340	-	-
Lmqn004838	315.01	299.99	316.022	C15H8O8	[M-H]-	3-O-Methylellagic acid	Tannins	Tannin	790232	1.24256e+06	717305	8016.44	3391.03	3092.06	514780	393168	347504	388088	327549	435078	458292	600145	525408	2.0733e+06	1.45349e+06	2.45686e+06	77033.7	134463	108090	91198.5	87168.5	56150.3	190936	193099	214327	589642	422634	482902	562258	-	-
MWSHY0095	331.08	271.06	330.074	C17H14O7	[M+H]+	Tricin (5,7,4'-Trihydroxy-3',5'-dimethoxyflavone)	Flavonoids	Flavones	38969.6	39878	18243.2	14309.7	34078.7	23959.3	69614.1	53123.1	66923	68326.8	82462.3	85928.2	58441.9	70341.5	58442.7	64126.7	73249.6	66983.5	86266.5	68756.8	73746.7	112887	97933.3	106954	93141.7	104570	96005.1	42638.6	54841.7	62064.6	54301.4	C10193	-
mws0055	373.13	343.09	372.121	C20H20O7	[M+H]+	Tangeretin (4',5,6,7,8-Pentamethoxyflavone)	Flavonoids	Flavones	24638	25402.4	42827	35466	32270.5	33070.8	34224	25288.4	23745.1	25226.6	27519.9	25806.2	25181.7	26410.8	26159.3	60642.2	28820.8	25291.7	28135.9	27927	22793.3	28274.4	27323.2	29385.1	27116.8	25554.7	21825.1	22765	25498.7	28417.7	32374.9	C10190	-
pmb2987	487.12	163	488.132	C24H24O11	[M-H]-	Acacetin-7-O-(6''-O-acetyl)glucoside	Flavonoids	Flavones	745227	319595	434091	632926	883866	647245	416539	218916	286494	331096	359011	427403	414597	466023	304729	1.27266e+06	768220	764408	1.91167e+06	1.69649e+06	2.02018e+06	932530	1.54664e+06	1.07371e+06	1.32167e+06	949253	979441	767252	643876	636915	529203	-	-
Lmtn002796	449.11	287.06	450.116	C21H22O11	[M-H]-	Aromadendrin-7-O-glucoside*	Flavonoids	Flavanonols	183084	188227	179012	77809.1	78277.4	73066.6	145134	143580	162181	173310	176854	163132	104885	114292	131702	181985	227695	197726	147550	192169	134314	213178	143724	225633	106410	552327	153148	132453	96867.8	99388.8	104345	-	-
HJAP026	625.18	463.13	624.169	C28H32O16	[M+H]+	Chrysoeriol-6-C-glucoside-4'-O-glucoside	Flavonoids	Flavones	300055	107521	391848	9	9	9	194190	142931	238573	277658	167918	408925	192928	158445	172087	222050	170160	219344	312451	310457	390808	353538	306687	315604	257521	203233	522630	219995	293789	319620	272798	-	-
Hmgp002036	479.12	317.06	478.111	C22H22O12	[M+H]+	Nepetin-7-O-glucoside(Nepitrin)*	Flavonoids	Flavones	9	209729	165841	344981	406002	368442	9	177173	180424	338749	401016	363068	382980	419218	259930	308572	459808	943115	3.03019e+06	2.4434e+06	2912830	1.74619e+06	1.83532e+06	9	1.00537e+06	9	910404	537685	384656	424895	411061	-	-
Lmbn006032	301.04	149.02	302.043	C15H10O7	[M-H]-	Hypolaetin	Flavonoids	Flavones	4123.1	4144.98	5274.59	6519.05	13119.4	9975.2	25684.7	32741.5	32071.9	6743.83	11414.8	6601.67	9740.12	7835.83	5707.76	8345.04	10729.1	8126.64	13007.6	12008.5	16267.9	55211.2	31649.6	36652.9	7112.52	7509.42	12100.2	15367.3	10917.5	12017.8	14233.1	C10078	-
Happ002089	683.18	317.07	683.182	C30H35O18+	[M]+	Petunidin-acetyl-glucoside-glucoside	Flavonoids	Anthocyanidins	32027.4	28115.5	41370.8	7049.55	27295.6	28073.4	44971.4	32692.3	39293.6	39640.7	54592.9	36815.9	33419	52806.8	50345.9	40311.4	52413.7	49388.3	52420.2	36846	26861.8	58719.5	40091.4	51770.3	56374	63570.4	62014.3	49929.4	38806.6	49630.1	37328.8	-	-
Lmtp003948	481.13	319.05	480.127	C22H24O12	[M+H]+	3',5',5,7-Tetrahydroxy-4'-methoxyflavanone-3'-O-glucoside	Flavonoids	Flavones	6908685	1.9684e+06	5880675	422295	576170	465765	933020	1760825	1.04507e+06	2442440	1.19598e+06	2827805	3059185	1.69639e+06	3516225	6983895	3.98592e+06	4.26577e+06	3400120	2780215	1.46025e+06	1904320	1582080	1.06764e+06	1.47211e+06	978955	1.5522e+06	1.16478e+06	1.20064e+06	1.60619e+06	1.26153e+06	-	-
Zmhp003651	919.25	757.19	919.25	C42H47O23+	[M]+	Delphinidin-3-O-(2'''-O-p-coumaroyl)rutinoside-7-O-glucoside	Flavonoids	Anthocyanidins	4.23727e+06	4.38807e+06	4.9029e+06	144946	137467	125181	4.3141e+06	5.10291e+06	4.40189e+06	1.66219e+06	2.05031e+06	2.13834e+06	3.10041e+06	3.78454e+06	3.54922e+06	3.57465e+06	4.18747e+06	3.96167e+06	3340	1982.96	7818.48	9	3340	11670	276673	291470	288073	1.76239e+06	2.56608e+06	2.41166e+06	2.3483e+06	-	-
Hmcp001919	683.18	521.12	682.174	C30H34O18	[M+H]+	Isorhamnetin-3-O-(6''-acetylglucosyl)(1→3)-glucoside	Flavonoids	Flavonols	85136.6	233754	237967	467435	343933	304015	261345	177087	186520	323549	345645	248578	239923	229766	123929	301039	234965	333044	116720	475880	299352	567169	591504	253018	405485	394301	414479	333810	353356	243726	304101	-	-
mws1045	625.14	463.09	626.148	C27H30O17	[M-H]-	Myricetin-3-O-rutinoside	Flavonoids	Flavonols	1.6263e+07	1.52175e+07	1.72523e+07	3.28187e+06	3.63807e+06	3.15486e+06	1.39778e+07	1.42478e+07	1.38713e+07	2.99053e+07	2.75262e+07	3.24065e+07	2.4443e+07	2.46853e+07	2.67759e+07	3.83429e+07	4.10561e+07	3.62159e+07	1.11236e+07	1.24583e+07	1.49008e+07	1.088e+07	1.00179e+07	1.16551e+07	1.93715e+07	1.62919e+07	2.05e+07	1.80709e+07	1.3827e+07	1.31638e+07	1.36097e+07	-	-
MWSHY0049	303.09	177.05	302.079	C16H14O6	[M+H]+	Hesperetin	Flavonoids	Flavanones	77736.9	69943.8	65776.6	111600	100572	94464.2	568139	534634	575427	34149.3	55031.7	52795.8	46857.2	46585.4	37383.9	54177.4	56211.2	56379.5	38408.2	53828.4	46610.9	49553	40753.7	55412.8	72611.9	53479.3	69076.8	76578.9	110551	99071	107417	C01709	ko00941
pmb0666	801.22	639.1	800.216	C38H40O19	[M+H]+	Isovitexin-7-O-(6''-sinapoyl)glucoside	Flavonoids	Flavones	41155.3	21675	81865.3	81673.5	149726	97142.9	22783.6	32716.3	23340	37176.3	53511.6	46680	108380	34825.7	76896.2	58018.2	36961.8	63350	97670.7	62432.1	101710	182809	98506.6	119500	48345	59374	106123	75025	73355	52316.5	71759.8	-	-
pmb3002	607.17	299	608.174	C28H32O15	[M-H]-	Chrysoeriol-7-O-rutinoside	Flavonoids	Flavones	147216	153270	159944	10649.4	17155.5	19528.4	115229	110734	91524	119956	141672	132573	217630	192489	190714	178917	174295	211688	9773.6	7151.36	9111.12	16700.2	10721.6	15473.3	15172.6	3197.47	6118.74	126034	97699.7	90481.1	95771.8	-	-
MWSslk166	255.07	137.02	254.058	C15H10O4	[M+H]+	4',5-Dihydroxyflavone	Flavonoids	Flavones	21951.8	17577.7	17622.9	9302.59	8640.06	8805.35	16784.1	8807.84	11566.4	10502.9	10931.3	8487.78	9350.92	11460.5	11254.6	14863.9	18844	17198.2	12945.6	10521.6	15818	10189.1	11345	10613.6	12055.9	16004.1	16790.7	15592.6	15811.7	13821.7	11038.1	-	-
Zbrp003982	433.11	271.06	432.106	C21H20O10	[M+H]+	Sulfurein; Sulfuretin-6-O-glucoside	Flavonoids	Aurones	140075	110045	80025	621819	619008	537384	98595.7	29057	90035	42411.8	75025	73634.5	45104.7	41680	65020	78448.4	66685	123390	29102.4	19689.9	36408.6	38345	23916.4	31675	37120.7	25798.2	36837.2	43345	39589.1	56685	48663.7	-	-
Lmjp002508	889.24	287.05	889.24	C41H45O22+	[M]+	Cyanidin-3-O-[6''-O-(E)-p-coumaroyl-2''-O-xylosyl]glucoside-5-O-glucoside	Flavonoids	Anthocyanidins	1.65063e+06	1.70992e+06	1.69052e+06	108589	126852	79352.3	793058	902083	916801	696851	539087	698107	638121	733460	668376	916162	1.19596e+06	1.03711e+06	6670	751.07	4690.69	10005	1670	9	78286.8	41680	78284.6	686957	762760	604260	526538	-	-
Zmhn001036	433.11	271.06	434.121	C21H22O10	[M-H]-	Choerospondin	Flavonoids	Flavanones	351387	318662	362210	87852.1	93544.8	102502	496858	484146	507342	582167	648872	601798	367075	338658	304811	383471	354467	402996	1.40422e+06	1.53865e+06	1.31508e+06	2.51748e+06	2.72663e+06	3.0224e+06	918136	878764	906901	441392	309030	387564	334601	-	-
Lmzp002365	465.14	303.09	464.132	C22H24O11	[M+H]+	Hesperetin-7-O-glucoside*	Flavonoids	Flavanones	1.96698e+06	2.41053e+06	1.84697e+06	1.53035e+06	2.0126e+06	1.86381e+06	1.77021e+06	2.10703e+06	1.84438e+06	2.33647e+06	2.00226e+06	2.22126e+06	1.8814e+06	1.88179e+06	1.59344e+06	1.98987e+06	2.36187e+06	1.55036e+06	1.17558e+06	1.49741e+06	2.10502e+06	2.37217e+06	1.93328e+06	2.1382e+06	1.92501e+06	2.07062e+06	2.16824e+06	1.53483e+06	1.8565e+06	2.18863e+06	1.63962e+06	C16422	ko00941
Zbdp006427	285.08	253.05	284.068	C16H12O5	[M+H]+	7,8-Dihydroxy-4'-methoxyisoflavone	Flavonoids	Other Flavonoids	81055.3	104703	66313.9	32291.5	140504	72018.2	110197	152667	143044	78603.7	94796.1	98085.2	107366	87125.2	144835	82028.9	77982.2	44776.6	143933	80768.5	150836	128329	85006.1	142728	74264.2	143311	173825	109226	125940	105723	84328.2	-	-
pme1598	463.12	301.07	464.132	C22H24O11	[M-H]-	Hesperetin-5-O-glucoside	Flavonoids	Flavanones	2.90154e+07	2.92737e+07	2.9258e+07	7.84629e+06	7.48497e+06	8.66767e+06	2.00192e+07	2.27873e+07	2.12977e+07	1.59237e+07	1.8015e+07	1.52282e+07	2.22034e+07	2.17597e+07	2.14983e+07	4.50191e+07	4.40388e+07	4.66647e+07	9.72946e+06	9.79384e+06	7.16776e+06	5.41502e+06	6.14493e+06	4.63454e+06	1.90158e+07	1.66765e+07	1.68605e+07	2.65191e+07	1.90962e+07	2.41141e+07	1.95554e+07	-	-
Lmmn003398	489.11	285.04	490.111	C23H22O12	[M-H]-	Kaempferol-3-O-(6''-O-acetyl)glucoside	Flavonoids	Flavonols	8.39487e+06	9.27845e+06	9.78796e+06	208398	185461	171858	3.98045e+06	4.14051e+06	3.39155e+06	1.6943e+06	1.79543e+06	1.61313e+06	5.15704e+06	3.99923e+06	4.82328e+06	1.1225e+07	9.24184e+06	9.13012e+06	986125	882355	975823	398362	337597	396527	1.2084e+06	1.89433e+06	1.48175e+06	4.64735e+06	3.48294e+06	3.51977e+06	3.32032e+06	-	-
Zbsp007084	273.08	153.02	272.068	C15H12O5	[M+H]+	Butin; 7,3',4'-Trihydroxyflavanone*	Flavonoids	Flavanones	108434	123616	126505	77182.9	87980.7	85253.7	854893	821725	964634	428111	484767	438941	812745	800070	772214	181072	237729	215020	107825	149557	106835	108935	122492	89606.4	584689	509118	607664	167118	231864	248771	226981	C09614	ko00941
Wmkn003942	369.13	207.1	370.142	C21H22O6	[M-H]-	2'-HydroxyIsoxanthohumol	Flavonoids	Flavanones	12046.9	9511.05	12927.8	11215	11677.9	11450.9	7439.69	6441.86	4555.53	5985.96	9809.47	5473.33	4041.43	4326.81	4673.96	9465.41	6927.68	8461.79	6301.39	8819.8	7592.19	7028.04	8082.2	6886.52	9554.59	10749.7	9648.51	6324.69	7396.11	6599.58	4927.23	-	-
mws1454	477.14	315.09	478.147	C23H26O11	[M-H]-	Persicoside	Flavonoids	Flavanones	7.73276e+06	8.77408e+06	8.5712e+06	349949	277681	272708	4.79688e+06	5.12498e+06	4.59933e+06	5.00519e+06	6.06787e+06	5.39425e+06	6.12773e+06	4.98565e+06	7.31851e+06	1.28925e+07	1.07779e+07	1.26091e+07	7.91802e+06	9.93111e+06	8.90196e+06	3.83369e+06	6.60635e+06	5.99001e+06	7.10924e+06	8.4632e+06	8.6543e+06	8.14717e+06	6.57662e+06	6.25556e+06	5.56326e+06	-	-
mws0089	447.09	285.04	448.101	C21H20O11	[M-H]-	Kaempferol-7-O-glucoside*	Flavonoids	Flavonols	3.55126e+06	3.76972e+06	4.53506e+06	1.83459e+06	1.8125e+06	2.03071e+06	4.26739e+06	4.25688e+06	4.1235e+06	2.41569e+06	2.71993e+06	2.01456e+06	4.67118e+06	5.11803e+06	4.68253e+06	5.86073e+06	5.33535e+06	5.4128e+06	3.51619e+06	2.79669e+06	3.21341e+06	2.29454e+06	2.11247e+06	1.85891e+06	4.73154e+06	5.30148e+06	4.35455e+06	5.31905e+06	3.68284e+06	4.12837e+06	4.06517e+06	-	-
Lmnp002584	625.18	463.13	624.169	C28H32O16	[M+H]+	Hispidulin-8-C-(2''-O-glucosyl)glucoside	Flavonoids	Flavones	407892	375719	463533	738614	9	1400190	365375	245215	316988	251883	244505	365475	255235	196993	198475	399463	119408	404660	333316	316267	439072	384397	551070	306191	271419	233930	432347	284099	304490	288088	397225	-	-
Zmyn003693	267.07	252.04	268.074	C16H12O4	[M-H]-	6-Hydroxy-2'-methoxyflavone	Flavonoids	Flavones	19626.8	18739.3	15811.2	22819.2	23772	21804.2	13286.5	27040.7	13548.4	14082.1	12828.2	13482.7	13011.6	13014.4	13069.1	14660.5	14214.5	13816	15247.7	12775.5	12379.6	14589.6	12580	14224.6	13242.4	11940	11933.4	8284.05	6388.98	6020.09	5884.52	C15203	-
Zbjn004215	609.15	285.04	610.154	C27H30O16	[M-H]-	Kaempferol-3-O-sophoroside	Flavonoids	Flavonols	457001	422963	448892	292145	99641.7	117143	1.32643e+06	1.24841e+06	1.1259e+06	1.7372e+06	1.75965e+06	1.30365e+06	2.66859e+06	2.34121e+06	2.2919e+06	921864	845073	1.07889e+06	1.65723e+06	1.55817e+06	1.60603e+06	1.47005e+06	1.34831e+06	1.31374e+06	1.96651e+06	2.22294e+06	2.03837e+06	1.36451e+06	1.246e+06	1.00494e+06	961158	C12634	ko00944,ko01110
pme1398	465.1	303.05	465.103	C21H21O12+	[M]+	Delphinidin-3-O-glucoside (Mirtillin)	Flavonoids	Anthocyanidins	1.98061e+06	1.67067e+06	1.77087e+06	85079	80531.6	106067	3.22487e+06	2.61426e+06	2.78432e+06	2.44537e+06	3.02274e+06	2.66643e+06	2.87572e+06	3.0614e+06	2.56755e+06	2.83225e+06	1.98464e+06	2.29859e+06	2.97525e+06	3.73164e+06	3.06529e+06	3915602	5.56126e+06	5.03699e+06	2.30316e+06	2.12021e+06	2.30083e+06	2.94239e+06	2.6991e+06	2.21397e+06	2.04173e+06	C12138	ko00942,ko01110
Zbmp002041	655.11	303.05	655.114	C27H27O19+	[M]+	Delphinidin-3,5-di-O-glucuronide	Flavonoids	Anthocyanidins	21571.4	18649.8	31550.5	25166.8	7758.24	16546.7	79745.7	67018.3	60245.4	56347.3	51471.2	42579.2	60476.4	80284.4	90353.1	35150.9	27936.9	46129.2	57294.4	72720.5	62927.7	73287.6	109129	114826	23341.6	33598.1	42687.5	37385.4	38751.1	48680.4	52733.2	-	-
Hmcp002399	509.13	347.07	508.122	C23H24O13	[M+H]+	Limocitrin-3-O-glucoside	Flavonoids	Flavonols	52277.2	39626.4	88797.9	133443	112330	118409	75086.5	59392.8	74938.7	51750.2	35543.9	31811.2	80609.9	74343.7	104891	54667.4	12939.2	82766.4	202856	137113	126363	154180	127516	129169	101994	144063	124290	70137.1	58662.4	83766	60186.3	-	-
Lmln001951	595.13	300.03	596.138	C26H28O16	[M-H]-	Quercetin-3-O-(6''-O-arabinosyl)glucoside	Flavonoids	Flavonols	4363.48	1608.02	2329.37	273321	276476	243467	2464.87	749.595	4052.89	4359.61	3418.8	2105.76	3216.61	2691.34	3433.14	955.206	1624.44	2067.86	28620.2	33291.1	34905.2	15124.7	7955.56	17164.3	12220.9	13635.6	11366.7	33797	42840.6	31052.8	29911.7	-	-
Wbtp004753	303.05	229.05	302.043	C15H10O7	[M+H]+	1,2,3,7,8-pentahydroxy-6-methylanthracene-9,10-dione	Flavonoids	Other Flavonoids	7.41114e+06	7.49584e+06	9.50766e+06	4.71751e+07	3.83133e+07	2.38839e+07	1.27159e+07	23834240	1.61252e+07	2.27278e+07	46050675	2.46661e+07	2.08479e+07	40408670	44423785	2.33512e+07	32442350	1.90057e+07	3.85931e+07	4.13002e+07	4.54719e+07	3.01118e+07	75738065	2.3061e+07	2.63176e+07	2.38559e+07	2.47499e+07	3.22386e+07	2.82616e+07	3.16217e+07	2.16156e+07	-	-
pma6353	417.12	297.1	416.111	C21H20O9	[M+H]+	Chrysin-8-C-glucoside	Flavonoids	Flavones	28340	5903.83	15970.5	43345	26675	33340	6670	6670	12161.2	9	11670	6670	6670	8340	2956.57	6670	5005	8340	16675	8852.42	12579.3	28681.8	28309.7	6670	23340	18243.8	13340	27468	18340	21675	25005	-	-
Zbzp004047	787.21	287.05	787.208	C37H39O19+	[M]+	Cyanidin-3-O-feruloylglucoside-5-O-glucoside	Flavonoids	Anthocyanidins	6.33961e+06	3.59925e+06	5.65925e+06	1.09406e+06	690005	2.79231e+06	1983725	1.77614e+06	2.49652e+06	2.08239e+06	2.85296e+06	4278335	3.45739e+06	8250745	3.6868e+06	9	9	9	9	9	9	9	9	9	9	9	9	1.65067e+06	2.1175e+06	2.47858e+06	1.89077e+06	-	-
Zmcn003728	609.15	285.04	610.153	C27H30O16	[M-H]-	Kaempferol-3,7-O-diglucoside	Flavonoids	Flavonols	1.07148e+07	1.07078e+07	1.09486e+07	183667	216509	188002	6.12372e+06	6.57156e+06	5.73947e+06	5.21682e+06	5.55649e+06	5.20123e+06	3.88871e+06	3.05439e+06	3.26353e+06	1.03342e+07	1.07593e+07	1.13423e+07	7.92917e+06	8.11215e+06	6.84366e+06	1.74295e+07	1.89269e+07	1.62004e+07	9.46916e+06	9.86335e+06	9.44639e+06	5.43373e+06	4.58349e+06	3.56921e+06	4.26979e+06	-	-
pma0795	551.1	303.05	550.096	C24H22O15	[M+H]+	Tricetin-5-O-(6''-malonyl)glucoside	Flavonoids	Flavones	1.19493e+07	7.03051e+06	9.63453e+06	505914	779594	1.09972e+06	1.74833e+06	3.15602e+06	5.74102e+06	2.934e+06	1.58485e+06	1.63476e+06	1.58834e+06	5.8194e+06	4.58021e+06	1.15725e+07	2.36863e+07	4.49089e+07	491980	271204	125943	100172	355564	340405	2.57432e+06	1.5279e+06	1.36094e+06	8.93952e+06	6924600	7.41106e+06	5.90295e+06	-	-
pmp001288	593.19	285.08	592.179	C28H32O14	[M+H]+	Acacetin-7-O-rutinoside (Linarin)*	Flavonoids	Flavones	42927.9	43716	49685.8	25538.4	106168	22548.5	35868.7	19599.7	12887	14610.3	21046.8	101955	286767	36167.4	137459	24991.3	20533.6	105464	137215	39558.6	50864.6	64430.1	598899	44023.4	37803.2	73649.4	27372.9	53507.2	70705.1	81619.2	76653.1	-	-
NK10256198	285.04	257.05	286.048	C15H10O6	[M-H]-	3,5,7,2'-Tetrahydroxyflavone; Datiscetin	Flavonoids	Flavones	64774.9	64909	65493.7	37656.1	35952.9	37652.9	167129	158355	175029	141486	131491	136776	75738.4	65556.5	58140.1	63828.6	71063.2	79035.4	69787.9	61652	61353.1	48358.2	44660.8	44858.3	69016.7	69075.6	68014.5	95902.9	73880.6	64341.2	74009.7	C10036	-
Cmzp002582	639.19	331.08	639.192	C29H35O16+	[M]+	Malvidin-3-O-rutinoside	Flavonoids	Anthocyanidins	349969	365721	153676	61579.2	36595	50923.4	184358	173933	284040	324788	286709	300334	196865	176539	180973	878379	1.00274e+06	180092	29099.1	10492.2	28980	30965	48123.8	45898	170739	123792	57826.2	369605	306902	306421	239679	-	-
Wbtp005759	303.05	303.05	302.043	C15H10O7	[M+H]+	1,2,5,7,8-pentahydroxy-3-methylanthracene-9,10-dione	Flavonoids	Other Flavonoids	1.28034e+07	1.34331e+07	1.331e+07	1.82885e+07	2.05281e+07	1.09003e+07	1.219e+07	1.1534e+07	1.26314e+07	1.32337e+07	1.41883e+07	1.44373e+07	7.07597e+06	9.73566e+06	6.9999e+06	1.81679e+07	2.00198e+07	2.27806e+07	3.02588e+06	3.22644e+06	2.99453e+06	2.1759e+06	1.94699e+06	2.05105e+06	5.74581e+06	5.08517e+06	5.41687e+06	6.56903e+06	1.01836e+07	8.77432e+06	8.84744e+06	-	-
HJN041	451.12	289.07	452.132	C21H24O11	[M-H]-	Epicatechin glucoside	Flavonoids	Flavanols	64360.4	63570.3	65541.7	183514	192686	186941	36785.3	67608.7	69776.5	28165.1	26229.8	27503.2	57004.6	103039	53182	62115.5	73013.4	75698.7	6088.35	5155.51	7598.49	12586.2	9888.91	9898.78	22522	21635.8	22645.7	35805.8	31609.2	45130.8	31878.9	-	-
Hajp007218	301.07	286.05	300.063	C16H12O6	[M+H]+	5,7,3',5'-tetrahydroxy-6-methylfavanone*	Flavonoids	Flavones	96559.1	80574.6	92992.7	109289	131746	114090	106339	93904.2	100985	93281.5	89562.6	87020.9	70362.9	75416.5	67817.2	75601.4	98043.4	70311.5	83445.8	91540.1	81733.3	42530.8	42386.1	38402.1	79667	83774.6	84600.9	49587.1	69764.6	75131.3	72832.3	-	-
Zbzp004025	991.24	287.05	991.236	C44H47O26+	[M]+	Cyanidin-3-O-[2-(xylosyl)-6-(caffeoyl)-glucoside]-5-O-[6-(malonyl)-glucoside]	Flavonoids	Anthocyanidins	43116.6	141968	161997	54663.4	74418.8	71546.9	173735	139916	133071	139619	127570	114697	154159	187244	187692	71470.1	93322.4	116789	1670	5005	9	9	9	9	62725.6	61318.2	63782.4	73568.3	105339	103067	80384	-	-
pmp000006	345.1	330.07	344.09	C18H16O7	[M+H]+	Eupatilin (5,7-Dihydroxy-3',4',6-Trimethoxyflavone)*	Flavonoids	Flavones	25624.3	41474.9	25165.8	54719.4	61430.4	47206.9	18731.2	28992.3	19045.7	20658.9	27514.3	16061.5	27070.3	20888.7	25972.3	18391.8	18660.5	25104	44702.8	21787.3	21779.4	17766.2	27350.3	15179.8	19296.9	22920.9	23806.4	30983.9	33907.4	22978.2	25276.6	C10040	-
Lmsp004045	625.18	317.07	624.169	C28H32O16	[M+H]+	Isorhamnetin-3-O-glucoside-7-O-rhamnoside*	Flavonoids	Flavonols	557337	959036	602057	8.09793e+06	1.1874e+07	16944405	746960	187546	366550	1316060	1965140	546446	542501	303260	1055570	825816	1.79566e+06	1.13313e+06	1.79191e+06	1280740	1.54908e+06	1.5952e+06	1.84615e+06	2.61004e+06	869649	1.08746e+06	4038135	1.91306e+06	2.13504e+06	1.75355e+06	1.3752e+06	-	-
Lmsp003939	625.18	317.07	624.169	C28H32O16	[M+H]+	Isorhamnetin-3-O-galactoide-7-O-rhamnoside*	Flavonoids	Flavonols	557337	959036	602057	8.09793e+06	1.1874e+07	16944405	746960	187546	366550	1316060	1965140	546446	542501	303260	1055570	825816	1.79566e+06	1.13313e+06	1.79191e+06	1280740	1.54908e+06	1.5952e+06	1.84615e+06	2.61004e+06	869649	1.08746e+06	4038135	1.91306e+06	2.13504e+06	1.75355e+06	1.3752e+06	-	-
pme1540	625.18	317.07	624.169	C28H32O16	[M+H]+	Isorhamnetin-3-O-neohesperidoside*	Flavonoids	Flavonols	557337	959036	602057	8.09793e+06	1.1874e+07	16944405	746960	187546	366550	1316060	1965140	546446	542501	303260	1055570	825816	1.79566e+06	1.13313e+06	1.79191e+06	1280740	1.54908e+06	1.5952e+06	1.84615e+06	2.61004e+06	869649	1.08746e+06	4038135	1.91306e+06	2.13504e+06	1.75355e+06	1.3752e+06	-	-
pmb0665	611.16	465.1	610.153	C27H30O16	[M+H]+	Orientin-7-O-glucoside	Flavonoids	Flavones	32414.6	59732.9	62607.2	1.0956e+07	8.69261e+06	1.03882e+07	47642.4	91054.8	70020	29843	31046.2	58135.3	40894.6	33737.9	31114.8	93051.2	60869.4	61685	8340	7279.3	11247.3	26675	23340	13971	13415.4	13340	33340	1346340	2.10105e+06	1.7087e+06	1.82185e+06	-	-
Zmcp004218	949.26	287.06	949.261	C43H49O24+	[M]+	Cyanidin-3-O-(6''-O-feruloyl)sophoroside-5-O-Glucoside	Flavonoids	Anthocyanidins	5.09465e+06	6.04936e+06	6.49915e+06	1.14424e+06	750060	972196	2.57098e+06	2.89808e+06	2.38451e+06	1.61418e+06	1.85641e+06	1.78557e+06	2.77503e+06	2.69169e+06	2.14105e+06	2.61814e+06	2.34682e+06	3.11654e+06	11736.9	12378.2	12378.2	21675	8340	5005	170510	120402	130809	1.68231e+06	1.78361e+06	1.40631e+06	1.18461e+06	-	-
mws1179	433.11	271.07	434.121	C21H22O10	[M-H]-	Naringenin-7-O-glucoside (Prunin)*	Flavonoids	Flavanones	150431	196680	199001	234725	302130	316408	182366	171883	189410	299570	263415	300508	210617	178786	126530	277802	356077	305638	149310	214509	216550	891660	908298	700062	275301	223122	321631	301277	280890	196589	243436	C09099	ko00941
Lmcp004693	301.07	258.05	300.063	C16H12O6	[M+H]+	Kaempferide (3,5,7-Trihydroxy-4'-methoxyflavone)*	Flavonoids	Flavonols	88910.5	94174.2	103784	44054.1	26056.1	41562.2	98463.3	115056	142950	67801.9	94998.9	97577	80431.3	97172.4	65459.1	139633	127833	115249	92890.3	81838	69424.5	95619.7	101272	113787	114103	86624.8	112025	79381.2	106672	81858.2	113702	C10098	ko00944
pmb2975	477.14	357.1	478.147	C23H26O11	[M-H]-	Hesperetin-3'-O-glucuronide	Flavonoids	Flavanones	110598	90929.7	75686.3	1773.43	1252.41	5269.59	64224.2	80146.9	72410.2	59215.5	92146.4	70061.8	81260.7	79531.9	65162.8	115420	132013	124910	118659	82406.7	109044	236800	423343	62055.3	96693.6	86456.9	111595	134069	93531.9	113769	92375.6	-	-
Zmhp004122	947.28	785.24	947.282	C44H51O23+	[M]+	Malvidin-3-O-(2'''-O-p-coumaroyl)rutinoside-5-O-glucoside	Flavonoids	Anthocyanidins	82154.4	127182	100151	71072.3	66995.8	61685	63449.4	38345	74028.3	75670.3	40010	35010	20686.2	122115	116725	91912.1	42357.7	78692.2	24362.1	36268.1	41772.5	26577.7	31675	16708.2	23581	41581.4	51440.2	75044.8	58498	83961.8	90970.4	-	-
Lmpp003387	771.21	301.07	771.213	C37H39O18+	[M]+	Peonidin-3-O-(6''-O-p-Coumaroylglucoside)-5-O-Glucoside	Flavonoids	Anthocyanidins	966737	662907	838502	22490.6	42890.9	25005	395828	393229	422718	547101	314413	428354	458546	411816	409075	548482	713079	619627	3340	3340	13340	1670	3340	1670	140110	275056	202896	241432	267651	322322	362743	-	-
Hmap001882	935.27	287.05	934.259	C39H50O26	[M+H]+	Kaempferol-3-O-sophorotrioside-7-O-glucoside	Flavonoids	Flavonols	51982.9	111753	107961	173035	27125	150142	977047	468010	646801	129609	323541	52295.1	429704	738054	295243	315494	315152	110239	1.32343e+06	322398	660685	691179	1.63264e+06	1.83059e+06	183886	312708	152463	370342	306918	333679	461088	-	-
pmp000172	477.14	315.08	476.132	C23H24O11	[M+H]+	5,2'-Dihydroxy-7,8-dimethoxyflavone glycoside*	Flavonoids	Flavones	144082	69491.4	122169	41971	97514.8	57580.6	337568	306702	375909	397021	419167	490801	270266	163386	272783	206288	208388	172470	191793	187546	87404	110961	131225	111922	336711	259723	346807	171914	155935	226652	224866	-	-
Xmgp006913	341.14	137.06	340.131	C20H20O5	[M+H]+	2,4,2',4'-tetrahydroxy-3'-prenylchalcone	Flavonoids	Chalcones	347106	536160	513394	202805	172440	217050	225043	220806	228573	135258	131906	174014	185793	200614	241826	188296	149264	157380	175034	127182	116546	242842	233497	241613	137163	198008	197812	160307	176593	223636	148292	-	-
pmf0617	787.23	301.07	787.229	C34H43O21+	[M]+	Peonidin-3-O-sophoroside-5-O-glucoside	Flavonoids	Anthocyanidins	2.77463e+06	3.02233e+06	3.2227e+06	40618.2	55130.8	34694.2	3.91927e+06	4.7958e+06	4.66055e+06	7.50696e+06	6.96235e+06	7.13649e+06	9.54408e+06	9.67493e+06	8.66872e+06	3.28039e+06	4.25089e+06	3.32677e+06	4467.05	5830.44	2097.25	8983.24	6127.25	8028.51	3.20396e+06	4.64796e+06	5.12048e+06	3.48221e+06	3.62594e+06	2.37666e+06	3.67843e+06	-	-
HJAP006	509.13	347.08	508.122	C23H24O13	[M+H]+	Syringetin-7-O-glucoside*	Flavonoids	Flavonols	114809	68355	107965	192932	142021	132863	61231.8	104926	48103.1	38282.5	38329.1	51976.4	75279.5	52885.7	97808.7	19482.5	74773.6	80854.1	196110	185207	192565	201230	173425	180724	93335.9	67109.2	150656	110821	86704.6	82221.2	71750.9	-	-
Zmap009745	345.1	330.07	344.09	C18H16O7	[M+H]+	Ayanin (3',5-Dihydroxy-3,4',7-Trimethoxyflavone)	Flavonoids	Flavones	23114.6	20971.7	26111.6	32293.7	28177.3	30370.6	13795.5	7724.33	9101.31	7966.35	6237.7	9407.54	13905.3	11343.4	13813.7	13084.8	14338	16792.7	11738	16515	8913.36	8020.01	5899.02	4105.14	6565.2	9815.52	13875.7	14225.4	13092.5	12518.2	8876.05	C04444	ko00944,ko01110
Hmgp001902	477.14	315.09	476.132	C23H24O11	[M+H]+	Pectolinarigenin-7-O-glucoside	Flavonoids	Flavones	282774	126951	348765	429006	459075	83365	142167	71455.7	74437.1	158166	138985	170761	270123	206517	302439	724242	518943	579489	833792	446428	715062	984989	919978	667093	170097	183803	306432	248383	236938	349967	319931	-	-
pmp001127	301.07	286.08	300.063	C16H12O6	[M+H]+	Chrysoeriol; 5,7,4'-Trihydroxy-3'-Methoxyflavone	Flavonoids	Flavones	12257.5	10871.9	14601.3	18097	21047.8	43218.5	21360.5	9681.6	15947.9	11149.4	11457.7	13891.7	20423.1	7680.48	13147.5	14289.4	18549	16268	12314.2	19461.4	10698.3	25244.2	24395.1	16361.2	10920.9	14761.1	13907.6	11467.8	12213.7	16767.4	16123.6	C04293	ko00944
Hmmn002379	919.26	757.2	920.28	C39H52O25	[M-H]-	Eriodictyol-7-O-rutinoside-4'-O-Sophoroside	Flavonoids	Flavanones	111523	106620	115509	7819.9	6497.88	3863.04	107672	95683.3	119936	70803.6	71439.3	81218.7	93414	119256	94421.6	95343.6	89845.5	95243.8	24101.8	22718.9	26530.7	6489.93	9407.4	9097.75	19675.4	17827.1	11710.6	88823.6	72463.3	56283.6	67094.5	-	-
zjgp122004	451.12	289.07	450.116	C21H22O11	[M+H]+	Okanin-3'-O-β-D-glucoside	Flavonoids	Chalcones	179858	214753	153420	126603	146362	98405.2	155090	168307	63350	45728.7	79343.2	82984.9	9	9	9	151750	220175	153467	415610	221421	229799	226335	407255	162933	142395	120055	193470	92159.1	70020	103276	71547.1	-	-
mws4060	271.1	121.03	270.089	C16H14O4	[M+H]+	4,4'-Dihydroxy-2-methoxychalcone; Echinatin	Flavonoids	Chalcones	73641.9	69201.6	108540	34185	46266.4	43948.9	45327.5	54233.5	46371.1	41809.5	41770.8	47404	38598.5	29862.7	38224	65182.2	66545.4	90583.2	22732.4	36451.9	30156.8	45790.4	46660.4	50540.3	61751.6	41836	39263.4	34763.3	43190.4	33175.4	49799.8	-	-
Lmzn001875	741.23	579.18	742.232	C33H42O19	[M-H]-	Naringenin-7-O-Rutinoside-4'-O-glucoside	Flavonoids	Flavanones	6148.82	11518.8	2470.92	9	9	9	26236	17659	18670.7	21387.7	18560.7	14274.6	22887.5	19083.9	24400.6	3999.14	9480.78	10191.4	15127.6	6140.17	17262	22834.9	16363.8	18919.1	21094.6	23102.1	19935.2	13306.8	13253.2	8868.6	14160.1	-	-
Lmpn007255	331.04	316.02	332.053	C16H12O8	[M-H]-	Patuletin (Quercetagetin-6-methyl ether)	Flavonoids	Flavonols	7198.08	6916.45	7072.51	2030.34	1903.1	2388.4	3747.09	2821.54	3090.54	4987.15	4700.16	4320	3997.19	2878.04	4341.06	18224.9	15330.2	15135.7	5164.61	6652.89	5650.88	2924.72	2193.93	6755.74	3849.81	3473.07	3647.68	3474.79	4435.25	4890.62	5601.79	C10118	-
Zbjp002772	565.12	317.07	565.119	C25H25O15+	[M]+	Petunidin-3-O-malonylglucoside	Flavonoids	Anthocyanidins	1.42683e+06	1.10925e+06	1.08638e+06	76520.3	30099.3	27502.9	1.6918e+06	1.27916e+06	1.53061e+06	2.28066e+06	2.57653e+06	2.40377e+06	1.9747e+06	1.35288e+06	2.05172e+06	1.80531e+06	1.59786e+06	1.45225e+06	2.21386e+06	2.18998e+06	2.4633e+06	2.3089e+06	2.03925e+06	2.30507e+06	1.75107e+06	1.69681e+06	1.57386e+06	2.46329e+06	2.27759e+06	1.77578e+06	1.63694e+06	-	-
Lmmp002483	657.13	495.09	656.122	C27H28O19	[M+H]+	Gossypetin-3-O-glucuronide-8-O-glucoside	Flavonoids	Flavonols	1.07338e+07	1.26328e+07	1.30711e+07	118006	143438	80991	2.97044e+06	2106493	3.60404e+06	5.09422e+06	6.60138e+06	4.1016e+06	7.10577e+06	6.68734e+06	6.94524e+06	1.31298e+07	1.49842e+07	1.37961e+07	1.83048e+07	1.62296e+07	1.40414e+07	2.26932e+07	1.91381e+07	1.44128e+07	8.87747e+06	1.00472e+07	9.1671e+06	7.7835e+06	5.57802e+06	7.8643e+06	9.12767e+06	-	-
Zbzp004837	1225.33	287.05	1225.32	C57H61O30+	[M]+	Cyanidin-3-O-[2-(2-(sinapoyl)-xylosyl)-6-(feruloyl)-glucoside]-5-O-[6-(malonyl)-glucoside]	Flavonoids	Anthocyanidins	29604.2	45307.3	18719.9	2993.07	5159.97	5005	7112.74	6505.64	14090.3	14448.7	4340.32	20212.4	19724.6	23109.7	5062.35	33917.4	12545.5	21182.7	9	9	9	9	9	9	11005.7	1670	9	10813.6	12142.9	10005	15400.5	-	-
MWSHY0092	597.18	289.07	596.174	C27H32O15	[M+H]+	Eriodictyol-7-O-Rutinoside (Eriocitrin)	Flavonoids	Flavanones	1.24936e+06	1.33258e+06	1.20884e+06	245390	269252	308413	1.0596e+06	807119	926432	678840	634391	633773	1.45898e+06	1.56268e+06	1.48818e+06	1.91339e+06	1.92515e+06	2.05221e+06	26675	20798.2	5973.98	5789.56	8636.32	6716.21	46817.8	38345	53350	549323	522866	729830	473407	C09732	-
Lmwp003442	449.11	287.06	448.101	C21H20O11	[M+H]+	Amoenin	Flavonoids	Flavonols	9.53242e+06	8.39914e+06	1.04309e+07	1.49182e+06	1.62717e+06	1.65034e+06	3.93521e+06	5.12667e+06	6.21938e+06	5.41179e+06	5.74032e+06	5.62274e+06	4.8245e+06	5.09794e+06	4.33008e+06	9.57289e+06	8.209e+06	7.55725e+06	8.41942e+06	1.01894e+07	9.28836e+06	9.24861e+06	9.58096e+06	1.19254e+07	1.0754e+07	1.37613e+07	1.15603e+07	1.088e+07	8.35862e+06	6.74417e+06	9.39673e+06	-	-
HJAP005	495.11	333.07	494.106	C22H22O13	[M+H]+	Laricitrin-3-O-glucoside*	Flavonoids	Flavonols	991780	684980	963250	76871.8	75846.4	86700	148377	275270	215045	340410	205219	293640	180622	173022	196023	1139545	503617	529695	721959	1341290	607210	1.21189e+06	2880515	1.03104e+06	253416	562780	696705	713455	664885	870995	1021990	-	-
Lmjp003231	495.11	333.07	494.106	C22H22O13	[M+H]+	Patuletin-3-O-glucoside*	Flavonoids	Flavonols	991780	684980	963250	76871.8	75846.4	86700	148377	275270	215045	340410	205219	293640	180622	173022	196023	1139545	503617	529695	721959	1341290	607210	1.21189e+06	2880515	1.03104e+06	253416	562780	696705	713455	664885	870995	1021990	-	-
Hmhp005228	271.05	123.01	270.053	C15H10O5	[M+H]+	Norwogonin	Flavonoids	Flavones	51023.2	45290.2	59628.1	97096.5	102890	118127	37715	32370.4	38708.1	42168.4	45211.2	37531.2	46805.4	18447.8	49781.8	62055.2	58595	56814	60955	40007.5	65743.1	68692.8	53760.5	66183.8	35458.4	33683.3	29809.4	36952.4	38267.4	55155	50288.3	C10113	-
pma0791	521.13	273.08	520.122	C24H24O13	[M+H]+	Naringenin-7-O-(6''-malonyl)glucoside	Flavonoids	Flavanones	509578	629530	484760	273493	239589	264710	1.0619e+06	551940	825282	676162	717945	851135	2.05408e+06	1.84794e+06	2.42109e+06	3.05565e+06	3.90048e+06	3.16211e+06	1.71583e+06	2.06137e+06	3.07988e+06	2.10103e+06	1.02924e+06	1.05196e+06	501188	586743	490518	974200	1.11824e+06	768982	740037	-	-
pmf0619	963.28	301.07	963.277	C44H51O24+	[M]+	Peonidin-3-O-(6''-O-feruloyl)sophoroside-5-O-glucoside	Flavonoids	Anthocyanidins	97031.4	83235.8	65657	39306.2	14963.1	20341.2	164593	179128	230894	545210	509487	476046	841676	775054	857224	249423	211800	191541	8935.36	9	5005	9	3340	6670	538909	583590	496168	264763	259651	325632	198111	-	-
Zmjp004875	347.07	315.06	346.069	C17H14O8	[M+H]+	5,6,3',4'-Tetrahydroxy-3,7-dimethoxyflavone	Flavonoids	Flavones	221845	55039.7	96652.8	33340	29107.3	40010	52885.2	66185.1	78483.1	103375	72122.7	72500.2	83969.3	50207.9	61594.9	287730	156413	217204	51680	31633.2	46781.3	25070.8	21633.9	17242.1	60105.2	30587.8	22777.6	80086.3	132473	113444	109453	-	-
Lmpp003958	639.17	331.08	639.171	C32H31O14+	[M]+	Malvidin-3-O-(6''-O-p-coumaroyl)glucoside	Flavonoids	Anthocyanidins	16675	5898.93	21952.2	8340	10208.8	13340	32106.7	36675	11950.8	21237.9	20557.3	18295.5	61156.6	46247.6	50800.2	41650.3	57249.4	39007.7	5005	1670	4729.77	9	9	9	2392.78	11670	18340	22323.2	25005	31939	34383.8	-	-
Zmcn003256	917.24	755.19	918.243	C42H46O23	[M-H]-	kaempferol-3-p-coumaroyldiglucoside-7-glucoside	Flavonoids	Flavonols	15611.2	7231.96	15707.7	9	9	9	9194.82	9425.67	8776.55	6180.37	6846.93	6403.43	6086.91	7287.57	7523.77	16201.5	17910.3	16975.6	3749.45	3754.55	6278.37	9	9	9	11932.4	5938.79	8765.81	9102.8	5902.47	7570.86	6297.06	-	-
pmp000013	507.15	345.09	506.142	C24H26O12	[M+H]+	Eupatilin-7-O-glucoside	Flavonoids	Flavones	830185	677044	1.1329e+06	86541	103037	115261	609926	507477	503793	330569	392201	361701	206430	228946	147499	475036	498468	645325	134119	104055	117234	205550	219609	306116	370836	248317	301512	339974	283032	320350	209262	-	-
Lacn005311	533.17	371.11	534.174	C26H30O12	[M-H]-	Phellatin	Flavonoids	Flavonols	28229.8	25648	29284.2	519325	513959	498953	55950.2	44561.1	45153	32865.6	33691.8	26482.6	97776.5	109410	94826.6	99922.1	102446	108365	254993	285180	307381	128334	136995	151152	97629.8	77394	91533.2	155213	123343	108525	99232.8	-	-
Lmsp003161	757.22	287.06	756.211	C33H40O20	[M+H]+	Kaempferol-3-O-sophoroside-7-O-rhamnoside*	Flavonoids	Flavonols	1.11004e+06	2.37703e+06	635070	502028	520146	570966	564420	591487	451317	256545	685928	703181	892532	407964	493088	733725	1.96159e+06	2.46991e+06	19493.3	15005	16125.1	5837.33	18199	8340	704936	284499	350361	461234	724581	537331	524044	-	-
pmb0618	627.19	465.1	626.185	C28H34O16	[M+H]+	Hesperetin-8-C-glucoside-3'-O-glucoside	Flavonoids	Flavonols	395893	422421	390019	56959.8	37875.8	30107.7	229267	241744	254054	262265	287875	242052	238962	195745	258271	444657	374279	281170	190902	227878	189471	364649	245684	364297	270832	300076	270324	275516	207478	326944	331369	-	-
Lamp007327	565.15	317.1	564.148	C26H28O14	[M+H]+	3,9-dihydroeucomnalin malonyl glucoside	Flavonoids	Other Flavonoids	1.00577e+07	7.42746e+06	9.6772e+06	43443.9	19050.8	29231.9	3.12665e+06	4.24664e+06	4.71835e+06	2.82638e+06	3.2699e+06	3.86372e+06	5.11046e+06	3.10688e+06	3.62903e+06	1.37666e+07	1.44943e+07	1.48568e+07	762779	818848	889483	497567	630641	536841	1.61574e+06	1.93651e+06	1.82145e+06	3.44727e+06	3.99764e+06	2.63495e+06	4.30274e+06	-	-
Lmjp002236	889.24	287.05	889.24	C41H45O22+	[M]+	Cyanidin-3-O-[6''-O-(Z)-p-coumaroyl-2''-O-xylosyl]glucoside-5-O-glucoside	Flavonoids	Anthocyanidins	58153.1	43272.8	52728.6	11651.3	7700.52	2839.36	18310.7	23567.7	15896.6	21484.5	18242.3	16231.1	19029.7	13883.5	25005	41058.8	39687.1	48717.4	8340	8920.58	20313.3	3977.94	3642.64	5005	20576	29259	21315.8	21637.6	16829	22105.3	14193.2	-	-
Hmcn001884	463.09	301.03	464.096	C21H20O12	[M-H]-	6-Hydroxyluteolin 5-glucoside	Flavonoids	Flavones	5.24366e+06	5.25905e+06	5.96127e+06	847450	1.53581e+06	1.57986e+06	5.64111e+06	3.22861e+06	6.85641e+06	1.77701e+07	1.19626e+07	8.5902e+06	1.1195e+07	7.17085e+06	8.81395e+06	1.38656e+07	1.50841e+07	1.95042e+07	3.82798e+06	6.73217e+06	3.76304e+06	4.24113e+06	4.01477e+06	3.45468e+06	6.8174e+06	6.68711e+06	1.10176e+07	7.93393e+06	5.88086e+06	5.52487e+06	5.11414e+06	-	-
pmb0565	509.13	347.08	508.122	C23H24O13	[M+H]+	Syringetin-3-O-glucoside*	Flavonoids	Flavonols	394680	454782	393081	795555	212639	242943	1.40046e+06	1.05701e+06	1.41753e+06	575021	662752	554882	748836	815531	961347	65445.7	254306	332964	1.10698e+06	1.07218e+06	1.14457e+06	979661	1.21423e+06	1.16166e+06	1.00631e+06	1.05059e+06	720591	716622	572343	796963	503921	-	-
Zmjp004852	509.13	347.08	508.122	C23H24O13	[M+H]+	5,6,3',4'-Tetrahydroxy-3,7-dimethoxyflavone-6-O-glucoside	Flavonoids	Flavones	20899	15601.4	25005	14205.3	15005	48187.8	16498.7	13278.6	8340	19853.8	7482.65	23340	9972.98	6730.48	23775	10407.1	18340	11219.5	68355	29168	34936.2	36123.3	41798	33340	23785.5	26675	44766.5	11670	17304.1	11968.6	16607.7	-	-
MWSHY0046	465.1	303.05	464.096	C21H20O12	[M+H]+	Quercetin-3-O-glucoside (Isoquercitrin)*	Flavonoids	Flavonols	235713785	7.37509e+07	7.12197e+07	2.11372e+07	1.22947e+07	63175970	136703985	2.33959e+07	4.96728e+07	38054890	63296160	72829355	2.08802e+07	58409090	98744725	6.9506e+07	108613498	8.72936e+07	3.17289e+07	2.60513e+07	6.51405e+07	3.37428e+07	2.82537e+07	6.25864e+07	4.27449e+07	14521965	47234540	96409805	88965805	6.23872e+07	67845955	C05623	ko00944,ko01100,ko01110
Smgp004575	465.1	303.05	464.096	C21H20O12	[M+H]+	Quercetin-5-O-β-D-glucoside*	Flavonoids	Flavonols	235713785	7.37509e+07	7.12197e+07	2.11372e+07	1.22947e+07	63175970	136703985	2.33959e+07	4.96728e+07	38054890	63296160	72829355	2.08802e+07	58409090	98744725	6.9506e+07	108613498	8.72936e+07	3.17289e+07	2.60513e+07	6.51405e+07	3.37428e+07	2.82537e+07	6.25864e+07	4.27449e+07	14521965	47234540	96409805	88965805	6.23872e+07	67845955	-	-
Lmmp002995	713.15	303.06	712.149	C30H32O20	[M+H]+	Quercetin-7-O-(2''-malonyl)glucosyl-5-O-glucoside	Flavonoids	Flavonols	3693975	15911230	15768195	113385	66685	48345	12064000	3923325	1.42616e+06	9197930	14330590	12711970	5672475	13012410	4462185	4106720	4.36175e+06	34715515	2.43904e+06	1914455	684980	1210125	778216	477386	2.30457e+06	7006640	2.23037e+06	2452610	1.98395e+06	3.28278e+06	2.76682e+06	-	-
Hmjp003008	609.14	287.06	608.138	C27H28O16	[M+H]+	Luteolin-7-O-glucuronide-5-O-rhamnoside	Flavonoids	Flavones	80885.2	50991.6	78637	50015	91897.1	38115.5	56465.8	62798.4	103375	100876	72923.3	80880.7	179100	210023	173852	123302	112673	105466	61134.5	39620.6	31885.5	98370	87979.9	51165.3	71160.1	43336.5	60020	68239.2	76488.5	95645.9	108336	-	-
pmb3000	503.12	341.1	504.127	C24H24O12	[M-H]-	Chrysoeriol-7-O-(6''-acetyl)glucoside	Flavonoids	Flavones	382458	335353	329918	27437.5	21953.7	31953.4	183407	211433	179275	124312	117620	104141	174214	154931	164877	604494	478423	611957	25650.4	18132.3	18988.7	41731	51986.6	40240.7	58103.8	51595.1	58375.7	378886	294182	246212	251188	-	-
zjgp122013	449.11	287.06	448.101	C21H20O11	[M+H]+	(Z)-6-O-β-D-glucopranosyl-6,7,3',4'-tetrahydroxyaurone*	Flavonoids	Aurones	888635	2.75187e+06	1.24934e+06	244052	188048	246154	785301	1.38247e+06	2.43979e+06	1.30341e+06	984921	705955	1.30242e+06	1.34393e+06	970602	2.18388e+06	2.00946e+06	1.9357e+06	9	402729	439327	308811	228493	505158	937927	654823	1.38953e+06	1.27532e+06	804901	895551	1.1335e+06	-	-
Zmhp003186	771.21	147.04	770.206	C37H38O18	[M+H]+	Isovitexin-2''-O-(6'''-feruloyl)glucoside	Flavonoids	Flavones	11963.3	20005	49096.5	9	13340	33340	60413.8	20005	14167.3	21675	11064.4	59992.2	28340	23173.3	21368.5	60939.5	11069.4	41005.6	6670	2247.49	5272.35	1670	1500.57	10005	12822.4	13340	13340	23499	15707.7	18340	15005	-	-
Lmdp003509	435.09	303.06	434.085	C20H18O11	[M+H]+	Quercetin-3-O-xyloside (Reynoutrin)*	Flavonoids	Flavonols	123883	217644	483343	2.98916e+06	1.00359e+06	4.07483e+06	234464	146728	115050	59545.8	61685	42343.4	143410	87784.9	36225.4	534340	216535	1546690	15005	13765.9	14642	5260.6	6233.52	38345	131735	43790.6	23101.6	185680	170367	197471	269519	-	-
Zmjp003031	611.16	449.11	610.153	C27H30O16	[M+H]+	Orientin-2''-O-galactoside	Flavonoids	Flavones	3.31287e+06	3.55698e+06	3.69048e+06	885709	970303	812086	2.43889e+06	1.92409e+06	1.6944e+06	2.15272e+06	2.00516e+06	1.43085e+06	1.98871e+06	1.94979e+06	1.76616e+06	4.83512e+06	3.95828e+06	3.92952e+06	2.34012e+06	2.32135e+06	2.29846e+06	4.96464e+06	3.29977e+06	4.5205e+06	2.53584e+06	4.5279e+06	5.02047e+06	2.41163e+06	1.98153e+06	2.93573e+06	1.8353e+06	-	-
Lmdp004267	611.14	147.04	610.132	C30H26O14	[M+H]+	Quercetin-3-O-(6''-O-p-Coumaroyl)glucoside	Flavonoids	Flavonols	715998	807473	888384	38355.1	58550.7	67833.8	405220	425523	412172	565822	361382	266774	590489	530763	467946	1.57752e+06	1.53014e+06	1.15592e+06	26314	29585.4	14420.8	4649.45	3628.85	6401.6	49985.1	53931.4	117470	468618	333788	285090	408936	-	-
Zmzp004111	317.06	302.04	316.058	C16H12O7	[M+H]+	Selagin	Flavonoids	Flavones	101758865	107973265	117024585	9	9	9	1.17008e+07	26111075	1.45044e+07	31441405	41518670	38536210	32834155	2.08737e+07	1.72652e+07	120110705	116063255	128384755	1.73413e+07	37799780	1.37322e+07	1.31581e+07	22943800	1.26416e+07	1.95315e+07	23744180	2.16696e+07	26646690	31338580	44091455	37504455	-	-
mws0032	319.04	153.02	318.038	C15H10O8	[M+H]+	Myricetin	Flavonoids	Flavonols	1.1937e+06	1.4412e+06	1.10768e+06	160131	103197	128090	866853	714471	860229	1.04029e+06	807921	797130	1.29037e+06	1.10605e+06	1.4134e+06	1.90736e+06	1.1795e+06	1.41681e+06	2.18142e+06	2.88508e+06	2.17007e+06	992587	925469	672481	1.80223e+06	1.9701e+06	2.32185e+06	1.42198e+06	1.2565e+06	926347	927874	C10107	ko00941,ko00944,ko01110
Lmqp002170	773.21	449.11	772.206	C33H40O21	[M+H]+	Kaempferol-3-O-sophorotrioside*	Flavonoids	Flavonols	9.93262e+06	1.05777e+07	1.0432e+07	353583	413068	512380	6.34594e+06	1.00779e+07	1.14642e+07	6.64855e+06	1.07944e+07	6.88446e+06	6.47923e+06	1.22955e+07	9.59943e+06	5.09799e+06	5.57691e+06	7.05256e+06	1.10469e+07	2.60058e+07	1.55793e+07	1.11026e+07	1.97834e+07	3.98951e+07	1.52627e+07	1.35306e+07	2.11894e+07	1.64183e+07	1.10135e+07	1.46367e+07	1.90558e+07	C12635	ko00944,ko01110
mws1173	271.06	243.07	272.068	C15H12O5	[M-H]-	Garbanzol	Flavonoids	Flavonols	17598.8	20386.1	12209.7	7480.58	2078.59	4005.28	12034.2	8470.91	11076.5	9865.44	15193.8	19636.4	13597.5	14974.6	19651.8	24130.6	19253.2	30857.9	21922.2	15935.7	17976.8	12378.8	17675.9	14473.4	13768.2	16846.9	13804.5	14610.5	23009.2	17093.6	15075.7	C09751	ko00941
Zmcp004272	817.21	287.06	816.211	C38H40O20	[M+H]+	kaempferol-3-sinapoyldiglucoside	Flavonoids	Flavonols	1.09528e+06	981389	1.02402e+06	243483	148752	230285	821390	732715	887251	865279	653187	632971	2.00837e+06	2.38422e+06	1.95765e+06	578862	699393	688397	90647.4	46680	25156.5	86189.4	56685	69262.4	661859	622797	821155	889236	797929	586079	571188	-	-
pme0001	609.18	301.07	610.19	C28H34O15	[M-H]-	Hesperetin-7-O-neohesperidoside(Neohesperidin)	Flavonoids	Flavanones	38868.9	17794.8	38867.9	9	9	9	31243.4	91442.6	53443.7	73694.4	76702.5	54136.7	20359.6	34317	32979.2	120578	115914	78330.1	6527.52	7190.51	4168.74	12487.1	11313.8	15432.7	16045.6	14373	13286.9	98769	69563.6	59215	74710.9	C09806	ko00941
pme1786	655.19	331.08	655.187	C29H35O17+	[M]+	Malvidin-3,5-di-O-glucoside (Malvin)	Flavonoids	Anthocyanidins	119315	121313	99079.4	135548	73739.5	104104	77628.4	61869.7	65161	128743	129648	48807.1	104772	101671	83525.5	172203	124795	77963.4	85453.4	85566.4	46418.1	41701.9	82480.7	83267.4	168301	60966	66620.2	140655	106342	81393.2	108768	C08718	-
HJAP024	611.16	491.12	610.154	C27H30O16	[M+H]+	Kaempferol-6,8-di-C-glucoside	Flavonoids	Flavonols	42538	53207.4	74026.2	106089	86551.1	115584	39353	38779.3	33164.4	23809	51410.9	35827.2	29274	35495.3	26689.4	49229.9	52262.9	35425.4	50203	43366.1	74986.3	74659.9	67164.2	75514.9	51083.5	53814.4	96029.3	77693.4	49700.5	72487.1	52529.3	-	-
Hmzp006059	301.07	286.05	300.063	C16H12O6	[M+H]+	Ladanetin	Flavonoids	Flavones	15486.8	5477.94	37722	336980	458121	338235	15095.6	27908.7	10721.5	10929.7	22983.3	8936.49	27428.8	12606.4	22668.5	18030	34661.8	13492.7	7833.82	1534.25	5729.35	11143.6	11203.4	10386.7	14524.4	16044.1	10485.9	53564.2	60463.3	39775.4	38467.1	-	-
Lmqp001828	875.21	713.15	875.209	C36H43O25+	[M]+	Delphinidin-3-O-(2'''-O-malonyl)sophoroside-5-O-glucoside	Flavonoids	Anthocyanidins	151865	129378	100466	48932.1	67793.8	47387.8	207636	103767	108786	167181	72336.6	177623	143669	142661	173294	95961.8	97291.5	80999.6	91387.6	69350.1	146462	61399.7	57958.6	44532.8	125461	148329	63537.2	180166	179133	127725	115670	-	-
Smzp003292	1197.29	287.06	1197.29	C55H57O30+	[M]+	Cyanidin-3-O-(6''-O-caffeoyl-2'''-O-sinapyl)sambubioside-5-O-(6''''-O-malonyl)glucoside*	Flavonoids	Anthocyanidins	113272	103992	138587	1.53412e+06	1.32638e+06	1.42882e+06	178450	107878	79305.2	82289.2	111646	122514	91503.1	87656.7	95913.4	106788	177291	148932	9	9	9	9	9	9	8340	26675	46885	140483	135578	97056.4	89794.1	-	-
Lmfn001158	467.08	169.01	468.09	C20H20O13	[M-H]-	Ginnalin A (2,6-Di-O-Galloyl-1,5-Anhydro-D-Glucitol)	Tannins	Tannin	44407.2	42554.2	42849.4	9	9	9	22834.7	23314	21018	21376.8	19873.5	23382.7	12486.2	13655.5	12493.3	31113.7	32347.5	35450	9	9	9	9	9	9	10758.2	11035.6	9384.55	7793.64	4819.98	6154.41	8074.66	-	-
Lmfn005487	380.99	301.04	382	C15H10O10S	[M-H]-	Quercetin-3-O-Sulfonate	Flavonoids	Flavonols	6040.66	4976.22	6699.83	14185.4	16761.4	20464.5	7298.94	9660.76	8685.12	7023.54	7753.68	10234.1	939.162	6218.51	4471.83	8197.5	7912.87	7448.37	4875.69	1914.72	2950.6	1633.8	1945.03	1443.77	4391.9	3900.52	4600.64	4947.41	2979.88	5136.68	4055.11	C00616	ko00944
MWSslk141	625.22	317.1	624.205	C29H36O15	[M+H]+	Hesperidin methylchalcone	Flavonoids	Chalcones	265035	374641	160657	621063	408626	800857	209991	129565	153468	228726	71230.5	214546	81634.9	127834	134579	739836	730953	991712	19342.1	13150.2	33363.5	10358.5	11232.3	18231	27355.9	24730.5	85423.2	166109	219201	126036	157578	-	-
mws0914	271.06	151	272.068	C15H12O5	[M-H]-	3,5,7-Trihydroxyflavanone (Pinobanksin)	Flavonoids	Flavanonols	556639	535852	550997	332623	330541	288253	3.33452e+06	3.61964e+06	3763695	1.77539e+06	1.34118e+06	1.57973e+06	3.07768e+06	3.08827e+06	2.49825e+06	580498	640345	691815	348408	301832	321138	298184	251667	310935	1.74517e+06	1.9525e+06	1.82257e+06	1.13622e+06	818323	779083	678791	C09826	ko00941
Lmcp003402	479.12	317.06	478.111	C22H22O12	[M+H]+	Tamarixetin-3-O-glucoside (Tamarixin)	Flavonoids	Flavonols	4.97965e+06	3.60791e+06	3.87247e+06	229352	345425	175102	4.48714e+06	5.35982e+06	4.1663e+06	5.19836e+06	4.7232e+06	4.56916e+06	4.8395e+06	4.88837e+06	5.65526e+06	4.29447e+06	5.0441e+06	4.0545e+06	6.16457e+06	5.12952e+06	7.02598e+06	6.09245e+06	4.83364e+06	5.28294e+06	5.72321e+06	6.28407e+06	6.33572e+06	3.91348e+06	3.7885e+06	5.81974e+06	5.7886e+06	-	-
MWSHY0100	435.09	303.06	434.085	C20H18O11	[M+H]+	Avicularin(Quercetin-3-O-α-L-arabinofuranoside)*	Flavonoids	Flavonols	295243	313722	377152	2.79605e+06	4345315	1.10667e+06	278610	122743	97056.6	80649.3	23340	13288.2	121725	170105	127780	581190	138426	127136	11670	5005	11543.9	29304.5	11670	15785.2	22779.5	75025	74741.4	222158	295858	272986	169727	-	-
Lmqp003647	479.08	303.05	478.075	C21H18O13	[M+H]+	Herbacetin-3-O-glucuronide	Flavonoids	Flavonols	8340	4637.31	26675	28340	36543.2	28340	17253.3	13340	3340	5295.3	7255.3	31228.6	10605.3	10005	16939.1	22515.3	42197.8	29730.4	29481.5	21675	21675	20005	17863.9	8600.64	6670	23340	11670	15005	16675	19161.1	10602.6	-	-
Lmpp003296	479.08	303.05	479.082	C21H19O13+	[M]+	Delphinidin-3-O-glucuronide	Flavonoids	Anthocyanidins	8340	4637.31	26675	28340	36543.2	28340	17253.3	13340	3340	5295.3	7255.3	31228.6	10605.3	10005	16939.1	22515.3	42197.8	29730.4	29481.5	21675	21675	20005	17863.9	8600.64	6670	23340	11670	15005	16675	19161.1	10602.6	-	-
Zmjp003291	595.17	433.12	594.159	C27H30O15	[M+H]+	Vitexin-2''-O-galactoside	Flavonoids	Flavones	569475	425502	391010	2.31063e+06	3.1074e+06	3.16181e+06	272811	221969	277677	250687	281288	295533	236224	300060	341513	362192	184458	459556	327045	191812	214462	219192	248312	294695	285651	261120	319418	329277	216049	206042	224158	-	-
Hmqp003066	829.2	287.06	828.196	C35H40O23	[M+H]+	Luteolin-7-O-(6'''-malonyl)sophoroside-5-O-arabinoside	Flavonoids	Flavones	76690	73355	58350	9	23340	33340	53350	23417.5	15005	28678.2	25255.4	13340	31211.6	35010	33373.3	24531.1	60020	48345	5005	3340	6023.93	10005	8340	5005	5005	14831.9	23415.3	39837.5	23602	31675	26340.6	-	-
Hmlp005443	255.07	137.02	254.058	C15H10O4	[M+H]+	6,7-Dihydroxyflavone	Flavonoids	Flavones	55859.6	58093.9	56528.1	25329.3	28185	5278.91	30418.3	31595.8	37466.1	22124.4	32073.7	25297.7	7942.07	9668.23	11246.9	6211.19	11042.2	8191.15	9690.32	7637.42	6782.69	82586.2	68340.6	80115.5	51485.7	40115.4	45086.7	28266.8	38598.6	32198.2	48130.3	-	-
MWSHY0199	617.11	303.05	616.106	C28H24O16	[M+H]+	Quercetin-3-O-(6''-O-galloyl)galactoside	Flavonoids	Flavonols	7413.03	5668.16	18340	29692.9	46205.8	31675	5005	7951.96	12631.5	13340	18473	20005	2649.21	7258.97	18340	7372.46	10005	8938.77	22167.7	25715.8	6670	28276.9	20005	63350	5005	31139.4	16924.1	11470.4	12490.2	6938.88	10005	-	-
pmp000240	609.14	489.1	608.138	C27H28O16	[M+H]+	Apigenin-6-C-(2''-glucuronyl)glucoside	Flavonoids	Flavones	20019.3	21193	3340	9	9	9	7179.38	17857.1	41680	15414	62929.7	15005	20005	73517.9	29468.5	14625.1	46680	37638.6	48345	46452.1	56170.7	33408.4	11904.2	26454.8	50167.7	35209.8	41579.1	25005	14703.5	23340	26675	-	-
Zmhp001956	789.2	303.05	788.201	C33H40O22	[M+H]+	6-Hydroxykaempferol-3,6,7-O-triglucoside	Flavonoids	Flavonols	4.7847e+06	1.16181e+07	7.50148e+06	188002	409933	435901	2.09788e+07	1.34793e+07	8.64939e+06	1.45094e+07	1.63358e+07	1.42942e+07	1.17302e+07	9.03218e+06	1.54363e+07	1.33788e+07	6.58806e+06	6.6797e+06	1.01388e+07	1.12049e+07	7.74983e+06	8.16918e+06	9.73062e+06	13058389	15848941	5.25584e+06	1.21858e+07	1.88812e+07	1.47284e+07	1.87511e+07	1.09735e+07	-	-
Zmhp005139	565.12	317.07	564.111	C25H24O15	[M+H]+	Tamarixetin-3-O-(6''-malonyl)glucoside*	Flavonoids	Flavonols	7.66476e+06	9.11194e+06	9.43599e+06	26079.1	43942	24322.5	4.69062e+06	4.39881e+06	3.30639e+06	4.0971e+06	2.86266e+06	4.1151e+06	3.26286e+06	4.47855e+06	5.11398e+06	1.535e+07	1.3456e+07	1.6092e+07	688604	740056	638526	535948	549681	333523	1.4763e+06	2.05622e+06	1.74604e+06	2.87591e+06	5.16766e+06	4.49915e+06	3.84381e+06	-	-
Jmgn005927	287.06	125.03	288.063	C15H12O6	[M-H]-	2-hydroxynaringenin	Flavonoids	Flavanones	48737	47656.6	46781.3	12562.2	13112.3	10909.1	112310	114437	100179	35814.6	37230.9	36588.3	72194.7	75014	70191	73438.4	77229.8	78454.8	31558.8	29772.8	32149.7	31195.9	29777	32369.5	30935.5	29827.7	31718.2	62873.2	42042.7	43122	37720.7	-	-
pme3227	579.17	433.11	578.164	C27H30O14	[M+H]+	Vitexin-2''-O-rhamnoside	Flavonoids	Flavones	9	9	9	9	9	9	9	9	9	88538.7	84080.5	143131	308704	243942	268763	84782	26675	168440	9	9	9	396713	357326	348777	16240.4	155522	153943	87616.9	122777	113022	157700	C12628	ko00944
Wayn004109	477.07	315.01	478.075	C21H18O13	[M-H]-	3'-O-Methylellagic acid 4-O-beta-D-glucoside	Tannins	Tannin	69613	97734.2	117335	15244.4	12652.3	31850.9	93578.5	69312.9	73243.4	157739	165649	134546	147624	121808	120910	144332	118752	123816	127780	175454	171673	66281.2	114358	87858.9	118029	128988	127820	133627	73241.6	121574	104761	-	-
Lmpp003465	481.1	319.04	480.09	C21H20O13	[M+H]+	Myricetin-3-O-β-D-glucoside*	Flavonoids	Flavonols	2.36601e+06	2.05551e+06	1.86543e+06	437340	474125	408781	919355	931383	1.09746e+06	1.25654e+06	1.24214e+06	1.41026e+06	1.65264e+06	2528930	1.2732e+06	3.94026e+06	7780325	6339770	2361085	1.26893e+06	2556075	1.51592e+06	1776010	1787825	3014920	1.31737e+06	1987105	1988795	1880675	1.09215e+06	1642760	-	-
Zbsp005715	551.14	303.09	550.132	C25H26O14	[M+H]+	Hesperetin-7-O-(6''-malonyl)glucoside	Flavonoids	Flavanones	1.35328e+06	401912	461357	367564	489760	421322	791905	1.12955e+06	1.44569e+06	472349	653786	509364	758566	970118	843083	1.48978e+06	646782	946839	618142	523993	372600	741411	599855	934140	426465	487047	382580	479961	818407	750711	562874	-	-
Hmmn003343	285.08	163.04	286.084	C16H14O5	[M-H]-	Sappanchalcone	Flavonoids	Chalcones	20345.6	18179.3	19733.4	6472.53	6302.76	5094.72	17287.1	16145.7	25325.3	22655.7	20435.3	14878.9	32601.5	28622.2	25912.1	23984.1	24400.7	19742.1	30615.9	34834.7	39416.3	25875.4	13968.4	18945.4	27778.6	32754.8	30326.9	28681	19580.4	17598.4	18524.7	-	-
MWS20150	449.11	287.07	448.101	C21H20O11	[M+H]+	Luteolin-7-O-glucoside (Cynaroside)	Flavonoids	Flavones	4.72213e+06	4.4181e+06	5.03166e+06	8.69986e+06	1.0785e+07	5.57302e+06	1.03064e+07	20393245	9.33004e+06	1.39428e+07	33393490	30007970	46382550	55293715	48956665	8.36815e+06	8.5035e+06	1.17218e+07	4.64312e+07	3.82637e+07	61926670	3.02669e+07	3.11613e+07	2.70417e+07	3.71736e+07	2.06202e+07	2.63505e+07	24954625	23123035	21257300	13399330	C03951	ko00944
Zblp007976	273.08	137.02	272.068	C15H12O5	[M+H]+	5,7,4'-Trihydroxyflavone	Flavonoids	Flavones	13838.2	11485.4	14028.1	18525	13408.5	15451.7	10540.1	25813.1	15450.2	10511.8	14051.1	11836.7	27519.9	23876.7	25267.4	14011.5	22227.6	17103.2	12965.8	20963.2	22975.1	26217.4	14841.7	14358.7	35681	18282.5	30698.7	12156.5	16665.2	20825.2	13228.5	-	-
Lmmp000897	611.14	287.05	610.132	C30H26O14	[M+H]+	Gallocatechin-(4α→8)-gallocatechin	Flavonoids	Flavanols	4.81068e+06	1.84059e+06	2.52895e+06	248856	178668	193076	1.94114e+06	2.25762e+06	3.44375e+06	2.07575e+06	2.72118e+06	1.27926e+06	2.14651e+06	1.16996e+06	1.10864e+06	4.11614e+06	4.34822e+06	3.17204e+06	4.19593e+06	4.35929e+06	3.42488e+06	4.34348e+06	4.00463e+06	3.44368e+06	3.14865e+06	3.54443e+06	3.63294e+06	2.22583e+06	2.37888e+06	3.70235e+06	3.37704e+06	-	-
pmp000394	551.18	419.13	550.169	C26H30O13	[M+H]+	Naringenin-7-O-(2''-O-apiosyl)glucoside	Flavonoids	Flavanones	6670	1670	9	15005	6548.91	15005	3323.3	5303.95	7848.46	15005	11670	4644.31	3340	7959.98	13340	3979.98	1988.97	5005	22325.7	20005	14543.9	1790.86	11247.3	1670	1670	10543.2	8281.03	7429.37	11670	10005	13834.1	-	-
Lmdp003171	463.12	317.07	462.116	C22H22O11	[M+H]+	Azalein (Azaleatin-3-O-rhamnoside)	Flavonoids	Flavonols	3340	1670	9	12111095	15695800	3.25995e+07	6670	2993.07	9	9	5350.56	13340	1670	5256.09	3340	9	9	9	7249.14	6069.8	1670	9	9	9	3755.25	15005	15005	1.84674e+06	1.59757e+06	2552680	2746235	-	-
pmb0624	611.16	431.1	610.153	C27H30O16	[M+H]+	Isoorientin-7-O-glucoside	Flavonoids	Flavones	1.7292e+06	1.38228e+06	1.40869e+06	282158	380431	279839	807865	919327	1.09276e+06	1.17943e+06	1.02985e+06	957240	674143	522069	532823	1.55716e+06	1.54745e+06	1.47877e+06	1.43768e+06	1.19211e+06	1.62852e+06	2.21947e+06	1.75082e+06	2.15797e+06	1.60654e+06	1.72617e+06	1.74146e+06	968230	1.32407e+06	711581	979618	-	-
Zmgp002917	613.17	289.07	612.169	C27H32O16	[M+H]+	Okanin-4'-O-glucosyl-O-glucoside*	Flavonoids	Chalcones	5.3125e+06	5.48779e+06	6.0191e+06	687384	414876	333171	3.3622e+06	2.17814e+06	1.7883e+06	2.65884e+06	2.44275e+06	3.65048e+06	2.69356e+06	2.38203e+06	3.87451e+06	5.84775e+06	3.35335e+06	3.63937e+06	3.82997e+06	5.53233e+06	4.6353e+06	9.9459e+06	9.11205e+06	9.8176e+06	4.70974e+06	7.83412e+06	2.52287e+06	5.96899e+06	5.86032e+06	4.4067e+06	3.38255e+06	-	-
Cwjp002576	1167.28	287.06	1167.28	C54H55O29+	[M]+	Cyanidin-3-O-(6''-O-caffeoyl-2''-O-malonyl)glucoside-5-O-(6'''-O-caffeoyl)glucoside*	Flavonoids	Anthocyanidins	68031.2	56685	115198	570199	457173	599400	71936.2	51680	45010	41680	45010	45600	56032.4	61961.1	40385.2	135375	125366	100145	9	9	9	9	9	9	8229.57	18539.3	20005	113385	80025	61330.3	95035	-	-
Lmmp002963	625.18	317.06	624.169	C28H32O16	[M+H]+	6-C-Methylquercetin-3-O-rutinoside*	Flavonoids	Flavonols	948150	1090835	726955	9	9	9	310456	428985	459971	533568	535101	579725	807285	238211	504492	1.464e+06	598565	1642760	2916230	700255	1279055	3473530	3386470	4335010	328474	1620845	1877300	2047960	2200205	1567800	2902625	-	-
Zmcp002986	773.21	287.06	773.213	C33H41O21+	[M]+	Cyanidin-3-O-sophoroside-5-O-glucoside	Flavonoids	Anthocyanidins	3.76555e+06	6.42469e+06	3.93387e+06	192851	204919	244633	6.49479e+06	5.36614e+06	6.0253e+06	5.71732e+06	5.06547e+06	9.72658e+06	6.02381e+06	8.18646e+06	4.21524e+06	2.7202e+06	4.12675e+06	2.50893e+06	1.93129e+07	1.12524e+07	1.20831e+07	1.44281e+07	1.85084e+07	1.71085e+07	7.23378e+06	9.57205e+06	6.86315e+06	6.44382e+06	3.4955e+06	5.3864e+06	4.4946e+06	-	-
Hmjp003248	695.15	287.06	694.138	C30H30O19	[M+H]+	Luteolin-7-O-(6''-malonyl)glucuronide-5-O-rhamnoside	Flavonoids	Flavones	75025	60020	61219.3	24678.5	13340	50015	46680	71690	91700	61685	20914	20005	28340	63350	70020	64409.6	54417.4	50486.7	106316	175115	105045	100604	118355	165100	168440	268590	72594.2	56685	96705	66685	61685	-	-
Lmmn004625	449.11	287.06	450.116	C21H22O11	[M-H]-	Dihydrokaempferol-7-O-glucoside*	Flavonoids	Flavanonols	261478	253410	258757	138727	150466	154476	448785	241856	259162	304695	311418	301760	380979	371791	347914	247705	242507	723905	374209	345666	353921	359033	317591	292809	315908	310276	297648	178014	323012	328208	324754	-	-
Lmmp004269	815.17	287.05	814.159	C37H34O21	[M+H]+	Luteolin-7-O-glucuronide-(2→1)-(2''-Feruloyl)glucuronide	Flavonoids	Flavones	108381	86121.7	77740.1	21169.3	17199.3	44505.4	44941.8	42304.1	34092.5	17862	23439.4	26675	37724.9	66954.8	58979.4	17593.7	54836	27089.1	9	9	9	5005	9	10005	31761.2	3340	8589.62	48345	33038.3	35682.3	26460.6	-	-
pmb0709	713.16	465.2	712.149	C30H32O20	[M+H]+	Quercetin-7-O-(6''-malonyl)glucosyl-5-O-glucoside	Flavonoids	Flavonols	194638	213937	288406	32742.5	67196.9	136735	78882	179672	78001.4	184564	301204	124253	9	91700	157979	210556	361937	422155	9	9	9	9	9	9	83797.1	88365	71433.7	125666	72551	122958	140424	-	-
Zmqp002952	773.21	465.1	773.213	C33H41O21+	[M]+	Delphinidin-3-O-rutinoside-7-O-glucoside	Flavonoids	Anthocyanidins	55505.8	67295.4	141523	2.44657e+06	6.97476e+06	2.63694e+06	83659.2	72764	46673.7	71444.7	18023.3	53618.8	58234.8	51297.1	28910.9	36578.4	121258	41749.9	72008.5	122194	87544.2	11670	41784.9	47733	71244.9	60884.1	46403.1	285983	419626	290697	234093	-	-
mws1094	287.06	259.07	288.063	C15H12O6	[M-H]-	Aromadendrin (Dihydrokaempferol)	Flavonoids	Flavanonols	10599.2	17145.9	13767.9	4174.27	5772.54	4919.83	31972.8	29881.1	30201.3	11831.3	10740.8	13964.9	22726.8	20627.3	22848.8	23458.9	21919.2	24138.9	8514.31	8966.56	9382.31	6246.76	10275.1	5533.1	11198.5	8366.95	8878.32	18153.8	9766.31	15229.4	12528.7	C00974	ko00941,ko01100,ko01110
Cmyp005583	531.19	369.14	530.179	C27H30O11	[M+H]+	Wushanicariin	Flavonoids	Flavonols	181268	269935	239163	92689.9	92498.1	76130.4	181329	179809	182561	114998	109494	102515	39338.7	44352	92769	60733.9	82453.7	90422.2	98804	59290.1	48738.2	280886	269190	312241	270973	160888	130418	101955	107800	132624	175726	-	-
Hmln005624	257.08	121.03	258.089	C15H14O4	[M-H]-	2,4,4'-trihydroxydihydrochalcone	Flavonoids	Chalcones	1481.18	791.811	1176.08	2043.83	3799.89	3062.62	4285.71	2454.35	3582.93	2342.26	2488.93	2943.51	7531.18	7676.96	8380.16	4935.71	2334.4	3663.49	5754.92	6235.53	7016.11	3902.88	4241.82	3143.35	2202.35	1682.88	1814.33	3691.41	2633.72	4094.52	2347.56	-	-
Lmsp003790	787.23	317.07	786.222	C34H42O21	[M+H]+	Isorhamnetin-3-O-sophoroside-7-O-rhamnoside	Flavonoids	Flavonols	90035	60439.5	96533.8	367145	233145	129077	62299.8	123637	59730.1	261910	283620	66703.5	41680	36938.3	141740	535609	25414.4	146745	115050	40313.6	81695	48716.7	9	40010	50201.7	85030	105850	151525	121725	86148.2	94092.3	-	-
Hmcp001598	611.16	317.06	610.153	C27H30O16	[M+H]+	Isorhamnetin-3-O-(2''-O-xylosyl)glucoside	Flavonoids	Flavonols	4.4388e+06	3.73966e+06	3.597e+06	4.29789e+06	6.29007e+06	3.53181e+06	8053230	1.75731e+06	3.67091e+06	3664905	2.8698e+06	1.59589e+06	770158	1.47679e+06	6280560	3.04878e+06	4.47306e+06	3.88764e+06	3.60028e+06	2.16937e+06	2.89445e+06	2.51749e+06	2.63896e+06	2.51934e+06	4.55316e+06	3.43569e+06	2.67584e+06	1.97288e+06	3.49354e+06	2.29846e+06	3.17212e+06	-	-
Lmdn003665	623.2	299.09	624.205	C29H36O15	[M-H]-	Farrerol-5,7-di-O-glucoside	Flavonoids	Flavanones	153428	137587	97954.6	8544.23	34460.1	24854.5	110808	88618.9	99752.8	119334	40182.8	98510.4	136670	137416	125269	88904.3	111500	142360	185722	162630	203778	11916.4	32332.7	81090.4	136823	120080	122571	100461	97859	52162.5	91219.7	-	-
Smnp003415	409.15	247.09	408.142	C20H24O9	[M+H]+	7-O-Methylaloesin	Flavonoids	Other Flavonoids	1.94347e+06	1.97694e+06	1.8153e+06	1.03366e+06	1.78477e+06	1.23153e+06	2.91488e+06	2.3883e+06	2.5808e+06	2.35167e+06	5769595	3.92269e+06	5.05427e+06	4.36633e+06	4.83208e+06	3.49213e+06	3.44912e+06	3.82269e+06	3.68413e+06	7.02756e+06	6.9804e+06	7.93883e+06	7.53962e+06	8.49625e+06	2.5414e+06	2.64709e+06	2.9211e+06	2.94126e+06	1.75937e+06	1.76253e+06	2.02684e+06	-	-
Lmdp004819	903.22	369.12	902.212	C41H42O23	[M+H]+	Kaempferol-3-O-(2''-sinapoyl)glucosyl-(1→2)-(6''-malonyl)glucoside	Flavonoids	Flavonols	243613	506156	351593	7063.8	7570.37	3384.73	1.10566e+06	731777	850338	125060	201559	186944	554095	507091	1.47005e+06	505572	497414	465855	727171	926081	607656	673811	1.51599e+06	1.14324e+06	485347	684610	440820	377248	390433	648833	535179	-	-
Hmcp004055	789.21	303.05	788.201	C33H40O22	[M+H]+	Quercetin-5,7,4'-tri-O-glucoside	Flavonoids	Flavonols	111602	215165	172307	94289.6	140610	112191	294074	2361085	311532	715130	281230	455735	716905	3343810	861579	1094190	293157	155005	633783	701411	420625	490850	641305	1.56731e+06	401367	598945	2311955	189511	272378	335400	362342	-	-
pme1201	273.08	167.03	274.084	C15H14O5	[M-H]-	Phloretin	Flavonoids	Chalcones	297979	308789	319963	51827.8	47883.6	45318	286774	288970	291286	224248	207913	183586	257851	230047	231471	160649	181961	190708	43004.9	53193.1	49966.3	55505.5	46421.9	56889.6	166198	171201	172463	168721	124747	107692	93011.3	C00774	ko00941,ko01110
pmp001105	757.22	287.06	756.211	C33H40O20	[M+H]+	Kaempferol-3-O-neohesperidoside-7-O-glucoside*	Flavonoids	Flavonols	4.44719e+06	3.71109e+06	4.36021e+06	5.91345e+06	6.57618e+06	4.4792e+06	1.37178e+06	1.26341e+06	1.46611e+06	916535	1.28224e+06	1.63581e+06	1.35803e+06	1.25821e+06	891814	3.66263e+06	4.83654e+06	4.42481e+06	33773.5	37243.1	47659.9	22306.1	41480.6	38517.7	3.08655e+06	3.47688e+06	3.63385e+06	1.55163e+06	1.76353e+06	1.12657e+06	986557	-	-
pmb0662	787.21	463.1	786.201	C37H38O19	[M+H]+	Isoorientin-7-O-(6''-feruloyl)glucoside	Flavonoids	Flavones	25264.1	11507.1	3340	1386725	309151	1.79348e+06	9495.69	5501.42	11391.8	10005	11872	9016.8	20113.6	31675	17875.5	26675	25005	15005	8340	24273.6	33340	31751.9	47088.4	67805.6	27052.9	8340	13185.2	420625	333730	270260	228520	-	-
pmb0562	605.11	271.06	605.114	C27H25O16+	[M]+	Pelargonidin-3-O-(3'',6''-O-dimalonylglucoside)	Flavonoids	Anthocyanidins	31675	38345	35310.3	6670	5968.95	10121.1	22144.9	23936.1	16675	13175.5	17912.2	26605.4	48345	15005	6670	85164.4	53732.9	57899	8998.09	10487.6	7770.11	8905.34	5005	13340	23507.3	18461.9	49743.9	15005	26173	29119.7	21675	C16288	ko00942
Xmyp004945	757.22	287.06	756.211	C33H40O20	[M+H]+	Kaempferol-3-O-(6''-Rhamnosyl-2''-Glucosyl)Glucoside (Camelliaside A)	Flavonoids	Flavonols	3.15803e+06	2.5074e+06	2.5157e+06	215844	126760	158517	1.63775e+06	1.2855e+06	1.39298e+06	1.40609e+06	1.1491e+06	1.33144e+06	1.16388e+06	1.56337e+06	1.14548e+06	2.42775e+06	1.83184e+06	1.864e+06	9	9	9	9	9	9	535503	464130	582500	1.03495e+06	950841	1.52021e+06	860151	-	-
pmb0672	771.21	463.1	770.206	C37H38O18	[M+H]+	Isovitexin-7-O-(6''-feruloyl)glucoside	Flavonoids	Flavones	541453	485626	590896	9	9	9	294822	215534	285697	187461	176616	194645	295698	257051	406002	383932	363578	331580	9	11670	5249.92	1670	9	3340	4356.35	7417.04	2996.65	196789	208380	297289	157476	-	-
Lmfn003760	477.07	301.04	478.075	C21H18O13	[M-H]-	Quercetin-4'-O-glucuronide*	Flavonoids	Flavonols	8160.02	7084.82	9315.6	20393.9	21139	22368.7	20608.8	21751	21348.1	6252.1	5496.77	4913.9	25164.3	29904	29150.2	12134.6	10927.4	9529.88	15143.5	13632.5	12581.9	15503.5	18611.2	14975.7	13674.7	15121.3	10278.2	17195.7	13238.9	9639.35	10152.7	-	-
Lmsp004851	291.09	123.04	290.079	C15H14O6	[M+H]+	3-Hydroxyphloretin	Flavonoids	Chalcones	6596.63	9940.96	10519.9	16675	11866	15829.9	13340	15261.3	13340	5454.18	11249.3	11670	12200.6	5005	5005	6670	4590.61	5005	7911.95	5005	6638.64	21041.2	9888.95	11670	2641.27	5005	7915.54	16675	11801.9	8176.17	13340	-	-
Hmcp002187	509.13	347.07	508.122	C23H24O13	[M+H]+	Limocitrin-3-O-galactoside*	Flavonoids	Flavonols	22023.6	20675.6	111501	143593	117629	109172	102746	81863.4	74938.7	18863.4	53604.7	15731.2	74046.2	76690	26088.3	8983.14	20658.9	74343.2	102145	137492	248555	154181	170529	123784	47095.5	98370	96771.2	120267	71639.3	104838	67113	-	-
Xmyp005599	611.16	287.06	610.153	C27H30O16	[M+H]+	Kaempferol-3-O-galactoside-4'-O-glucoside	Flavonoids	Flavonols	3.21046e+06	2.80509e+06	3.02663e+06	9327650	5611805	4.0687e+06	3.2029e+06	1.28822e+07	5.05584e+06	42943635	1.9444e+07	6.57542e+06	8.73192e+06	27358410	1.43083e+07	4.21188e+06	4.83913e+06	21602370	3.4762e+07	25470390	4.83089e+06	47059700	1.14336e+07	35589700	53725915	35247875	25049350	3.40207e+06	5.61456e+06	3.99559e+06	6.34693e+06	-	-
pmb0578	655.17	207	654.159	C32H30O15	[M+H]+	Luteolin-7-O-(6''-sinapoyl)glucoside	Flavonoids	Flavones	60941.9	91840	65538.9	8136.11	2821.46	8261.83	50794.8	40864.5	23739.7	21746.3	28008.1	23130.4	16143.8	4882.44	7352.59	2458.15	8301.33	1834.07	22351.1	32748	58305.8	131279	146438	124028	106470	133824	83766.5	48171.1	39192.5	44626.1	23258	-	-
Hmcp002316	449.11	317.06	448.101	C21H20O11	[M+H]+	Isorhamnetin-3-O-arabinoside	Flavonoids	Flavonols	314090	296498	228090	966225	359218	543957	152092	191425	222984	171214	86697.5	173478	85453	180325	101186	598478	639099	403050	67451.3	78883.8	80707.3	35748.3	16309.1	29287.4	217979	108972	109101	149849	313528	285303	286176	-	-
Wayn004603	477.07	301.04	478.075	C21H18O13	[M-H]-	Tricetin 3'-glucuronide*	Flavonoids	Flavones	10363.4	9533.05	6477.93	13198.4	23601.1	21686.7	14992.1	21570.8	10971.8	5315.52	2275	2549.77	31821.5	34590.4	34239.8	5736.4	14616.3	6392.07	14632	13301.4	13871.5	17281.8	13909	13909	11185.3	14426.2	14971.4	19811	10529	15869.4	12061.6	-	-
Zmpn002440	287.06	135.05	288.063	C15H12O6	[M-H]-	3,4,2',4',6'-Pentahydroxychalcone	Flavonoids	Chalcones	66767.9	62721.9	56953.9	23414.5	23273.1	23829.6	193387	174375	179428	26661.5	28968.5	29957.1	28074.5	26191.1	28076.8	40506.2	41124.8	40541.1	24996.4	22414.8	22611.7	27526.5	23364.3	23888.5	24118.5	24285.5	24485.9	68072.6	43475.8	41314.8	38388.9	C15525	ko00941,ko01100,ko01110
Zmxp004480	625.18	301.07	624.169	C28H32O16	[M+H]+	Chrysoeriol-7-O-gentiobioside	Flavonoids	Flavones	335932	283476	358324	337070	174334	149711	303394	274385	341260	381344	387371	321845	218228	316367	308523	255497	294299	306203	341476	934730	365721	296466	392596	317019	495765	464503	425734	270668	504230	299436	406395	-	-
HJN069	575.12	449.09	576.127	C30H24O12	[M-H]-	Tetrahydroxyflavan-(4α-8-epicatechin)	Flavonoids	Flavanols	32585.4	16491.6	29803.4	4576.58	1056.67	2579.62	13114.6	24009.4	32380	6852.38	5115.56	8947.53	5672.95	11497.5	8580.69	20987.2	9402.53	10322.5	6937.38	9213.06	6674.39	7413.35	12185.4	10926.4	12870.4	17262.2	13030.2	12156.5	6405.91	9337.98	12897.4	-	-
pmb0626	757.22	433.4	756.211	C33H40O20	[M+H]+	Apigenin-6-C-glucoside-7-O-Sophoroside	Flavonoids	Flavones	16756.8	25005	22876.9	10463.1	19682.5	12752.2	18084.8	32819.1	18340	19969.5	6081.07	12970.8	4302.15	20658.8	8485.9	16539.2	38718.7	15990.4	9168.93	20184.1	24393.5	18444.9	17359.5	26470.2	5608.14	27573.9	39414	9989.24	7584.64	15288.9	11758.1	-	-
pma0825	503.12	255.07	502.111	C24H22O12	[M+H]+	Chrysin-7-O-(6''-malonyl)glucoside	Flavonoids	Flavones	20137.2	21502.4	19530	40308.8	26317.3	22995.6	13546.2	17883.4	17282	20861.5	15820.9	19994.3	27950.2	20786	22958.4	8192.14	16329.4	13791	13649.5	13944.1	15191.8	27853.9	27248.5	20811.6	21993.9	16161.7	13934.6	17986.4	8809.78	15253.8	18310.3	-	-
Lmtn002997	493.1	331.05	494.106	C22H22O13	[M-H]-	Mearnsetin-3-O-glucoside	Flavonoids	Flavones	81006.2	40236.8	84642.5	78772.6	67871.5	69371.9	16195.5	24014.6	32101.8	78152.6	72856.8	56937.1	32268.1	62590.2	33189.8	68490.3	68771.8	58708.7	137772	39697.3	122575	426983	222181	406581	103486	155823	159777	67858.1	52716.7	52789	94339	-	-
Cmsp004086	303.09	229.08	302.079	C16H14O6	[M+H]+	Dihydrokaempferide	Flavonoids	Flavanonols	3.75423e+07	3.64412e+07	3.59465e+07	1.31288e+07	1.14961e+07	9.14852e+06	37560055	1.84085e+07	1.90189e+07	1.06649e+07	1.16702e+07	1.05058e+07	1.39784e+07	23556400	22465580	4.17119e+07	3.35333e+07	2.75264e+07	11832365	9247670	12067625	14951605	8206635	5.35498e+06	16884530	1.39063e+07	21936625	28720985	1.98039e+07	1.59837e+07	30516355	-	-
Smpp002618	535.14	331.08	535.145	C25H27O13+	[M]+	Malvidin-3-O-(6''-O-acetyl)glucoside	Flavonoids	Anthocyanidins	31675	12376.1	13506.8	13751.5	5237.31	9908.44	10005	15005	6778.52	3340	20973.3	12755.2	8244.66	11670	40427.9	30010	20005	30010	9	6746.24	8641.74	10005	5005	9	1670	13169.4	8972.48	13660.4	16502.2	17593	8340	-	-
Zbzp004518	1125.31	963.26	1125.31	C53H57O27+	[M]+	Cyanidin-3-diferuloyl-diglucoside-5-glucoside	Flavonoids	Anthocyanidins	4350470	4.8843e+06	4051850	3.80915e+06	4.0453e+06	4.28092e+06	3395000	3.49556e+06	2.31536e+06	1.48258e+06	1.17238e+06	1.50648e+06	2.27047e+06	2.51278e+06	1897565	3.13072e+06	1.59119e+06	7.63911e+06	31597.6	35010	13340	12097.3	8340	46194.3	341900	495865	923367	1.60415e+06	1010240	1.12823e+06	1.906e+06	-	-
MWSHY0077	287.06	137.02	286.048	C15H10O6	[M+H]+	Fisetin	Flavonoids	Flavonols	67579.2	50509.8	49775.8	126934	126390	137648	46680	173472	29374.5	19888.4	79724.5	130625	174462	131970	162977	46680	118203	119526	24914.1	27071	49554.7	52026.5	21729.6	33784.2	34912.2	43301	167270	105578	50877.1	101378	106781	C10041	-
MWS20147	449.11	287.06	448.101	C21H20O11	[M+H]+	Luteolin-3'-O-glucoside*	Flavonoids	Flavones	1.07579e+07	2.82312e+07	26630607	4.92577e+06	4.92021e+06	6.44342e+06	2.60894e+07	9.18835e+06	1.50147e+07	4.79532e+06	9.85507e+06	7.10148e+06	1.5691e+07	1.80692e+07	2.67495e+07	2.33705e+07	1.75333e+07	1.38168e+07	6.74022e+06	1.92512e+07	2.29288e+07	36725980	26121015	1.133e+07	2.24944e+07	1.9883e+07	3.27402e+07	2.13819e+07	1.69895e+07	1.27904e+07	1.10183e+07	-	-
Wbtn004861	465.1	285.04	466.111	C21H22O12	[M-H]-	1,8-dihydroxy-2,6-dimethoxy-5-{[(2s,3r,4s,5s,6r)-3,4,5-trihydroxy-6-(hydroxymethyl)oxan-2-yl]oxy}xanthen-9-one	Flavonoids	Other Flavonoids	1.15052e+06	1.15629e+06	1.15667e+06	34594.6	41229.6	87969.7	1.52149e+06	1.40145e+06	1.01335e+06	904308	914302	812091	1.48737e+06	1.39599e+06	1.10269e+06	1.03152e+06	835125	1.08574e+06	71987.3	65628.7	87012.8	50371.6	72656.4	46446.2	1.17565e+06	1.10626e+06	1.20499e+06	1.76258e+06	1.01065e+06	1.08322e+06	1.01397e+06	-	-
Lmqp002290	935.25	325.09	935.245	C42H47O24+	[M]+	Cyanidin-3,3'-di-O-glucoside-7-O-(6''-O-caffeoyl)glucoside	Flavonoids	Anthocyanidins	5380.51	5890.24	10438.9	5380.51	1832.72	3659.83	24427.2	28747.2	57770.4	25045.8	15529.8	6456.72	20148.2	38987.7	34747.8	5798.46	2418.31	1992.08	136272	59963	60470.9	70653.6	79979.2	78328	30947.6	26333.6	23384.9	17603	24035.1	11090.7	20609.6	-	-
MWSHY0136	449.11	287.06	448.101	C21H20O11	[M+H]+	Kaempferol-3-O-glucoside (Astragalin)*	Flavonoids	Flavonols	1.84839e+07	2.21952e+07	2.13607e+07	6.25049e+06	10396395	11563180	1.67254e+07	7.49164e+06	1.64245e+07	1.04893e+07	5.78269e+06	9.02924e+06	1.61792e+07	1.30158e+07	1.24999e+07	1.03159e+07	1.82207e+07	1.21057e+07	2.34859e+06	28533095	11723910	13538280	1.13059e+07	1.51715e+07	1.24034e+07	35121460	9.72651e+06	1.78374e+07	1.14873e+07	1.2242e+07	2.14144e+07	C12249	ko00944,ko01110
pmb0592	771.23	463.2	770.227	C34H42O20	[M+H]+	Chrysoeriol-7-O-rutinoside-5-O-glucoside	Flavonoids	Flavones	245098	212316	270106	18340	16675	31675	132490	131043	115440	123237	73360.9	161765	167426	108112	170040	222931	199532	139620	5005	9	11670	1670	4418.82	10005	16675	10005	741.02	139715	113282	66948.6	89727.3	-	-
pmb3041	521.09	329.2	522.101	C23H22O14	[M-H]-	Tricin-7-O-saccharic acid	Flavonoids	Flavones	9648.64	10450.6	9788.79	62699.6	61835.2	58727.2	12774.3	30680.2	23400.1	37257.8	36613.2	21074.6	48250.6	104522	103038	21934.8	17095.6	19012.1	106343	118912	154588	152890	132527	206121	51086.9	65560.2	33288.1	55143.4	34252.6	34019.3	28930.2	-	-
Zmhp002714	301.07	286.05	300.063	C16H12O6	[M+H]+	5,6,7-Tetrahydroxy-8-methoxyflavone*	Flavonoids	Flavones	78956.9	67352.6	29718.6	9	9	9	52098.2	125165	89317.3	119023	133603	33852.8	100978	184498	146788	74914.7	97348.2	52989.4	21058.5	55494.5	34635	32469.8	30939.2	58092.5	64001.4	39873.5	78107.5	72851.9	48517.5	57340	96875	-	-
MWSHY0162	627.16	303.06	626.148	C27H30O17	[M+H]+	Quercetin-3-O-sophoroside (Baimaside)	Flavonoids	Flavonols	343010	379155	481564	386112	922985	284654	978773	8667815	880939	2.09901e+06	1030385	808103	2.44572e+06	872514	1.73427e+06	3685425	467696	4.47679e+06	7321935	15104955	7982755	1.13435e+06	3978145	1.32478e+06	4.41899e+06	2.93693e+06	531437	1560170	951865	931302	833165	C12667	ko00944,ko01110
Zmgp003335	613.17	289.07	612.169	C27H32O16	[M+H]+	Okanin-3',4'-di-O-glucoside*	Flavonoids	Chalcones	9.67949e+06	6.59808e+06	5.36689e+06	335516	236443	217973	3.16875e+06	8942385	4.05266e+06	2.76954e+06	6660600	4.52546e+06	4.20834e+06	2.35296e+06	3.50078e+06	6.82515e+06	4.84561e+06	5229310	4.10915e+06	4.78983e+06	8.46333e+06	8.97361e+06	5.57702e+06	1.20779e+07	17343535	6.35347e+06	3.96699e+06	5.8985e+06	5.59772e+06	2.68347e+06	5.84547e+06	-	-
Hmdn001667	463.05	300.99	464.059	C20H16O13	[M-H]-	Ellagic acid-4-O-glucoside	Tannins	Tannin	5.98173e+06	8.12733e+06	4.55798e+06	1.70088e+06	957803	1.56686e+06	7.14971e+06	4.30904e+06	5.13517e+06	8.89227e+06	8.77543e+06	5.80749e+06	1.16083e+07	1.00365e+07	1.09455e+07	1.63353e+07	1.44809e+07	1.19264e+07	3.60164e+06	5.31267e+06	6.51551e+06	3.53512e+06	6.18681e+06	4.95152e+06	8.69697e+06	4.18441e+06	4.83035e+06	8.21929e+06	4.28343e+06	4.73387e+06	5.46292e+06	-	-
MWSslk115	239.07	137.02	238.063	C15H10O3	[M+H]+	7-Hydroxyflavone	Flavonoids	Flavones	38671	22167.9	46772.8	9	9	9	4366.48	23780.5	36452.1	37505.3	33411.4	43170.5	27982.5	17963	25913.3	14863.7	18217.9	39506.8	5002.18	13223.4	27086.6	24221.5	20097.9	42080.6	40457.6	24461.5	37362.3	30160.3	36600.6	31190.6	15816.9	C11264	-
Zbjp002588	773.21	287.06	772.206	C33H40O21	[M+H]+	Kaempferol-6,8-di-C-glucoside-7-O-glucoside	Flavonoids	Flavonols	2.50365e+07	1.44889e+07	6.52517e+06	1851970	476975	481768	9.42804e+06	34417505	1.21677e+07	6.29087e+06	7.22391e+06	4.3858e+06	3.91817e+06	4.27965e+06	4.42752e+06	1.85608e+07	4.66662e+06	14685930	1.39951e+07	1.85957e+07	41459480	4.51818e+07	23004170	3.72178e+07	6.54442e+06	76199785	9.49322e+06	1.93431e+07	2.3602e+07	1.01396e+07	1.92352e+07	-	-
Hmcp001509	773.22	317.06	772.206	C33H40O21	[M+H]+	Isorhamnetin-3-O-(2''-O-xylosyl)glucoside-7-O-glucoside	Flavonoids	Flavonols	25534	15512	15706.7	9517.51	5553.08	8414.21	31394.4	28803.2	30233	23518.7	40750.4	59321.7	36449.8	47146.6	28257.8	37656.1	24709.2	25970.8	53198.4	44858.5	60205.5	74228.3	64055.9	90891.4	57095.6	68032	103636	53607.3	47247.8	78586.8	93589.8	-	-
pmp000530	519.19	357.13	518.179	C26H30O11	[M+H]+	Phellodendroside	Flavonoids	Flavanonols	40982.6	29201.3	55015	326065	178137	377670	90035	33149.8	56685	20005	14884.7	10465.7	75025	81695	80025	20971.7	26675	55015	479145	422295	228973	158103	175738	106710	59085.1	39883.4	55142.6	73355	38142.2	61021.2	39916.5	-	-
mws1422	275.09	107.05	274.084	C15H14O5	[M+H]+	Epiafzelechin	Flavonoids	Flavanols	125615	69761.3	102507	213476	208323	202084	126027	99449.2	153420	82882.8	68468.9	57917.6	131735	89050.2	105247	39384.3	36761.3	42519.9	402535	395978	340540	359892	318820	321882	225686	183128	221336	92961.9	82455.4	118203	165100	C12128	ko00941,ko01110
Hmlp005803	271.1	121.03	270.089	C16H14O4	[M+H]+	4,4'-dihydroxy-2'-methoxychalcone	Flavonoids	Chalcones	49352.9	59704.1	107093	31516.2	54478.8	58947.5	24987.8	20234.1	21631.2	29257.7	21791.8	11879.1	36683	17448.1	27740.8	27685.5	26955.6	67608.8	9	9	9	48731.1	29975.6	12213.7	20571.7	23720.1	44407.4	31119.7	48945.3	61260.8	33672.2	-	-
Lmhn004030	289.07	151.04	290.079	C15H14O6	[M-H]-	5,7,3',4',5'-Pentahydroxyflavan (Tricetiflavan)	Flavonoids	Flavanols	22249.7	21565.9	22994	4989.79	4529.21	3274.65	17419.4	14204.4	13153.6	12954	13981.8	14641.2	18181.9	21535.6	22824.5	28766.3	31176	27444	4801.99	4400.03	4600.53	8420.26	8611.89	7956.15	12426.5	6516.53	5025.24	18054.7	10609.9	11076.6	9192.94	-	-
pmn001644	519.08	300	520.085	C23H20O14	[M-H]-	Quercetin-3-O-(2''-O-acetyl)glucuronide	Flavonoids	Flavonols	184196	167261	123286	9	9	9	100087	130591	94051.2	203079	218698	212716	325426	248623	246717	331548	452341	361480	225913	145800	170926	183017	174440	112522	117250	115738	121193	250798	215628	119520	148368	-	-
pmp000398	581.19	419.13	580.179	C27H32O14	[M+H]+	Liquiritigenin-7,4'-O-diglucoside	Flavonoids	Flavanones	9	9	9	209347	203593	170229	362130	276940	206820	160095	160095	175115	203485	98370	106710	402240	320365	163482	272802	432325	505900	230384	210160	325375	180120	235200	337070	106587	198475	102557	131025	-	-
HJN104	481.14	319.08	482.106	C21H22O13	[M-H]-	Dihydromyricetin-3-O-glucoside	Flavonoids	Flavanonols	9	9	9	56952.5	60033.2	55078.5	9823.76	9723.11	10192	14372.3	17315.5	14088.9	12690.7	6354.78	11411.1	9926.69	10569.3	8850.07	11986.9	10731.5	9213.22	23920.8	18617.1	16844.9	46855.3	59699.6	46319.9	13297.3	7288.67	10900.1	6553.98	-	-
Lmtp002822	535.14	499.12	534.137	C25H26O13	[M+H]+	Apigenin-6-C-arabinoside-8-C-xyloside	Flavonoids	Flavones	468981	332810	216835	93993.6	25005	165811	128022	95035	185125	190255	218483	179426	151164	290666	219361	228343	324388	262509	9	9	9	9	9	9	171168	90776	79490.6	212404	288107	238476	117738	-	-
Cwjp002681	919.23	287.06	918.243	C42H46O23	[M+H]+	Kaempferol-3-O-(2'''-p-Coumaroyl)sophoroside-7-O-Glucoside	Flavonoids	Flavonols	2384810	906210	1.56236e+06	7632640	4.23948e+06	4.66341e+06	1953310	2036125	1.35956e+06	582590	420426	916275	1332880	1614100	1808075	9	9	9	18340	8340	13340	11670	18340	10005	56400.6	101234	179518	1634330	814828	1121065	876025	-	-
Hmzp003994	479.12	317.08	478.111	C22H22O12	[M+H]+	Pedaliin*	Flavonoids	Flavones	3.92298e+06	2.98267e+06	3.45436e+06	325375	51895.3	85894.5	2.9553e+06	2.24587e+06	4.35373e+06	3.00329e+06	3.63e+06	4.009e+06	4.07558e+06	5.14725e+06	2.82504e+06	3.08894e+06	3.4877e+06	4.2181e+06	5.93167e+06	4.88469e+06	6.43004e+06	5.25124e+06	5.53172e+06	4.94316e+06	6.07675e+06	5.06045e+06	5.41108e+06	3.10646e+06	2.65802e+06	4.40785e+06	5.5965e+06	-	-
Zmhp002730	627.16	303.05	626.148	C27H30O17	[M+H]+	6-Hydroxykaempferol-6,7-O-Diglucoside	Flavonoids	Flavonols	1.3463e+07	1.19713e+07	1.27938e+07	588610	467368	704884	5.38424e+06	1.2394e+07	9.73557e+06	8.98835e+06	9.99005e+06	1.11936e+07	9.20262e+06	1.05993e+07	7.12552e+06	1.15191e+07	1.50963e+07	1.68686e+07	4.69988e+06	5.79976e+06	5.5456e+06	9.04952e+06	8.67263e+06	1.00416e+07	7.05943e+06	1.05131e+07	8.05352e+06	6.75389e+06	5.18379e+06	1.12547e+07	1.00728e+07	-	-
Zbzp005394	1195.32	271.06	1195.31	C56H59O29+	[M]+	Pelargonidin-3-O-[2-(2-(sinapoyl)-xylosyl)-6-(caffeoyl)-glucoside]-5-[6-(malonyl)-glucoside]	Flavonoids	Anthocyanidins	44927.9	48999.9	33644.4	56423.7	50610.1	44883.3	19620.3	16155.7	8828.64	24703	14710.6	21872	14494.4	8844.1	15801.5	35441.8	15823	21613.9	3340	1670	1670	9	9	9	25005	5849.26	6735	23340	31566.2	20005	13459.6	-	-
Lmnp102580	565.16	433.11	564.148	C26H28O14	[M+H]+	Apigenin-6-C-(2''-xylosyl)glucoside*	Flavonoids	Flavones	9	11670	6670	3.25718e+07	66528270	1.40741e+07	9	9	9	9	9	9	9	9	9	9	9	9	6670	13340	11670	8351.52	11670	16675	6670	5005	10464.4	707650	1.09882e+06	521670	612176	-	-
Lmnp202580	565.16	433.11	564.148	C26H28O14	[M+H]+	Apigenin-8-C-(2''-xylosyl)glucoside*	Flavonoids	Flavones	9	11670	6670	3.25718e+07	66528270	1.40741e+07	9	9	9	9	9	9	9	9	9	9	9	9	6670	13340	11670	8351.52	11670	16675	6670	5005	10464.4	707650	1.09882e+06	521670	612176	-	-
pmb0619	775.23	612.9	774.222	C33H42O21	[M+H]+	Eriodictyol-6,8-di-C-glucoside-4'-O-glucoside	Flavonoids	Flavanones	447138	703143	356640	22087.3	87378.2	82838.2	637477	363683	568532	425958	726265	571990	407504	365510	267598	395113	515888	622120	1.12986e+06	2.21302e+06	2.46347e+06	2.55974e+06	3.5518e+06	2.49853e+06	1.4572e+06	1.52611e+06	1.45854e+06	899418	1.20004e+06	698703	529088	-	-
Lmgp004959	639.19	331.08	638.185	C29H34O16	[M+H]+	Tricin-7-O-neohesperidoside*	Flavonoids	Flavones	26675	5005	20591.5	5005	18340	1835.31	15005	28973.6	17574	7848.16	32404.2	19300.2	34863.8	33760.3	37759.4	65099.1	83365	61236.3	9	9	9	9432.05	8340	36675	5901.93	3958.93	13340	31306.9	13765.9	18105.4	25005	-	-
Hmgp003086	639.19	331.08	638.185	C29H34O16	[M+H]+	Tricin-7-O-rutinoside*	Flavonoids	Flavones	26675	5005	20591.5	5005	18340	1835.31	15005	28973.6	17574	7848.16	32404.2	19300.2	34863.8	33760.3	37759.4	65099.1	83365	61236.3	9	9	9	9432.05	8340	36675	5901.93	3958.93	13340	31306.9	13765.9	18105.4	25005	-	-
Lmsp004166	611.16	303.05	610.153	C27H30O16	[M+H]+	Quercetin-3-O-glucoside-7-O-rhamnoside*	Flavonoids	Flavonols	11878	24093	9898.96	1.40488e+07	18787735	23654175	16590.6	5005	19832.9	19209.5	11670	5937.96	25005	13198	10602.6	27466.8	38345	9913.44	23340	1992.98	16675	3298.25	5295.3	1670	6616.64	16675	9	3.49094e+06	5016865	2.42849e+06	2.58017e+06	-	-
Zmhn002574	623.16	315.05	624.169	C28H32O16	[M-H]-	Rhamnazin 3-Glucosyl-Arabinofuranoside	Flavonoids	Flavonols	139575	148299	216050	23689.7	27613.1	27837.2	114431	116214	98048.8	131980	322902	197119	289591	141589	149051	181381	213305	201004	162572	159622	202995	1.43002e+06	1.49479e+06	612210	212624	198228	239737	142916	262702	149230	283342	-	-
Zmbp003860	475.13	271.07	475.123	C23H23O11+	[M]+	Pelargonidin-3-O-(6''-O-acetyl)glucoside	Flavonoids	Anthocyanidins	324422	321833	291379	94635.9	97763.6	87785.3	113067	99983.1	189739	70527.9	52015.5	140075	97314.4	103373	97392.5	166735	165001	159901	5551.52	7297.64	14554.6	6670	3340	7945.92	15005	18808.2	36675	69924.4	61786.4	116214	56753.2	-	-
mws0046	579.17	271.06	580.179	C27H32O14	[M-H]-	Naringenin-7-O-Neohesperidoside(Naringin)*	Flavonoids	Flavanones	9	9	9	23828.1	19761.7	28250.1	708.361	2087.13	2115.27	1817.64	3209.65	1366.95	9	9	9	1781.7	2323.97	681.8	9	9	9	9	9	9	9	9	9	2448.62	2222.4	1059.64	1481.04	C09789	ko00941
mws1066	579.17	271.06	580.179	C27H32O14	[M-H]-	Naringenin-7-O-Rutinoside(Narirutin)*	Flavonoids	Flavanones	9	9	9	23828.1	19761.7	28250.1	708.361	2087.13	2115.27	1817.64	3209.65	1366.95	9	9	9	1781.7	2323.97	681.8	9	9	9	9	9	9	9	9	9	2448.62	2222.4	1059.64	1481.04	C09793	-
pmb1108	773.21	593	772.206	C33H40O21	[M+H]+	Luteolin-6,8-di-C-glucoside-7-O-glucoside	Flavonoids	Flavones	11009.4	16579.2	6024.41	14513	3488.21	7922.61	21228	32145.5	19423.7	33259.1	40297.2	36920	23847.6	25897.3	19282.3	24457.3	22563.9	28412.6	120104	89370.1	85630	85137.2	104878	98938.1	109213	77911.5	54047.5	31476.9	18728.6	45697.3	28411.7	-	-
Lmdp004904	933.23	369.12	932.259	C43H48O23	[M+H]+	Kaempferol-3-O-neohesperidoside-7-O-(2''-feruloyl)glucoside	Flavonoids	Flavonols	34840.6	30010	86700	3340	9	11670	16277.1	221845	77655.1	37733	28751.1	43614.7	29532.4	49539.6	69239.1	46400.7	86632.5	32623.9	94435	71804.4	143578	109205	76690	76578.2	56736	54853.8	36297.4	50015	34751.6	73755.2	37935.9	-	-
Wbtp004961	303.05	229.05	302.043	C15H10O7	[M+H]+	1,2,4,5-tetrahydroxy-7-(hydroxymethyl)anthracene-9,10-dione	Flavonoids	Other Flavonoids	48862550	48184705	2.57624e+07	7.72333e+06	7.93991e+06	1.05289e+07	1.25835e+07	1.18089e+07	1.35657e+07	1.09851e+07	9.80957e+06	9.24799e+06	1.14182e+07	1.01418e+07	1.30688e+07	2.78757e+07	3.1476e+07	2.84427e+07	9817345	10632960	6.02859e+06	4.25472e+06	4.75046e+06	4053130	1.18076e+07	17830300	1.10879e+07	1.34918e+07	29174475	1.72323e+07	1.66312e+07	-	-
Zbzp003512	773.19	287.05	773.193	C36H37O19+	[M]+	Cyanidin3-O-caffeoylglucoside-5-O-glucoside	Flavonoids	Anthocyanidins	1.90952e+07	1.13019e+07	2.50771e+07	3634130	416724	532972	1.01491e+07	3.27783e+06	7.41555e+06	1.27658e+07	1.86902e+07	7.06898e+06	1.62094e+06	9.97543e+06	1.41074e+06	2.11976e+07	1.64715e+07	8.86766e+06	1.90951e+07	1.17736e+07	5.97529e+06	6.34889e+07	5.29721e+07	4.26649e+07	1.40104e+07	8.27562e+06	1.43209e+07	1.83178e+07	1.50063e+07	7.4685e+06	1.96583e+07	-	-
Hmmp002169	903.25	741.2	902.269	C39H50O24	[M+H]+	Luteolin-5,7-di-O-rutinoside	Flavonoids	Flavones	184630	173000	189224	178520	58350	212058	119401	148581	142079	77916.9	25736.8	72321.2	319390	341081	322814	103343	53350	72885.4	9	9	9	9	9	9	66229.8	90205.4	36675	141810	51680	115168	114646	-	-
Zbzp004628	1197.3	287.05	1197.29	C55H57O30+	[M]+	Cyanidin-3-O-[2-O-(2-O-(caffeoyl)-b-glucosyl)-6-O-(feruloyl)-glucoside]-5-O-[6-O-(malonyl)-glucoside]	Flavonoids	Anthocyanidins	21675	11502.4	16581.6	221501	190306	295310	10005	15005	21675	9376.69	15005	13340	10005	10467.9	14857.9	12505.2	3340	15005	9	9	9	9	9	9	15632.1	43345	10461.9	40010	24221.5	18340	40096	-	-
Hmcp001658	727.17	479.11	726.164	C31H34O20	[M+H]+	Isorhamnetin-3-O-(6''-malonyl)glucoside-7-O-glucoside	Flavonoids	Flavonols	2.23968e+06	4615285	5788685	9	9	9	3360875	2564560	1.61159e+06	3453040	1.3816e+06	3055780	850919	1.16363e+06	732774	5402260	2.98296e+06	3.14282e+06	1.69488e+06	1.4815e+06	1.58124e+06	1.92495e+06	1.65542e+06	1.99593e+06	1.41661e+06	1.65177e+06	3536725	1.28246e+06	2283160	2834605	1.50198e+06	-	-
Smzp002914	903.26	271.06	903.255	C42H47O22+	[M]+	Pelargonidin-3-O-(6''-O-p-coumaroyl-2''-O-glucosyl)glucoside-5-O-glucoside	Flavonoids	Anthocyanidins	89240.6	80239.8	42609.2	54667.6	57047.1	88365	73231.4	58309.9	64260.7	28408.4	23922.1	23860.4	118076	163920	99439.4	28340	30724.8	10851.5	9	1383.21	5005	9	9	9	13340	7419.26	5005	32980.4	55201.6	85189.4	66535.8	-	-
Lssp210058	611.16	303.06	610.153	C27H30O16	[M+H]+	Quercetin-3-O-robinobioside*	Flavonoids	Flavonols	8340	5726.43	7543.42	1.10052e+07	1.33498e+07	1.46371e+07	6670	11924.4	5850.4	20534.5	16076	18340	18046.4	15005	8340	9	9	9	9	9	9	9	9	9	10312.3	8604.98	7407.4	2.26636e+06	3.88955e+06	4.40765e+06	2.09089e+06	-	-
Zmmp003478	771.21	317.07	771.213	C37H39O18+	[M]+	Petunidin-3-O-(6''-O-p-coumaroyl)glucoside-5-O-rhamnoside	Flavonoids	Anthocyanidins	38345	61230.1	12552.9	9	9	9	27959.8	28984.1	14699.3	16327.5	35010	15884	50253.7	19185.3	41890.1	119015	68031.3	70005.9	9	9	9	10005	8340	18887.8	15005	1670	10602	8340	3329.66	7629.44	9255.73	-	-
HJN051	623.16	315.05	624.169	C28H32O16	[M-H]-	Tamarixetin-3-O-rutinoside	Flavonoids	Flavonols	192037	189471	104647	4935.7	6263.8	15129.6	100354	96647.6	110687	171153	123970	140198	119257	433070	226790	413594	263623	176098	180601	444193	173030	676456	778221	635582	241407	263243	175718	296524	150393	150958	165199	-	-
Zmhp002814	301.07	286.05	300.063	C16H12O6	[M+H]+	5,7,8-Tetrahydroxy-6-methoxyflavone*	Flavonoids	Flavones	13910.9	22577.9	6265.59	137181	25197.9	47805.4	12897.9	15725.5	11437.5	28142.1	29932.9	33059.8	12168.2	6650.91	14545	21995.7	6688.06	5841.72	8033.82	9874.93	13901.5	11866.3	10980	12903.5	14088.2	12530.9	13681	19381.3	8253.92	11625.8	11377.1	-	-
pmp001312	789.21	303.1	788.201	C33H40O22	[M+H]+	6-Hydroxykaempferol-3,7,6-O-triglycoside	Flavonoids	Flavonols	2.57242e+07	1.37858e+07	2.1202e+07	815493	599887	841912	1.56393e+07	3.91827e+07	1.99802e+07	2.9695e+07	4.58486e+07	2.90275e+07	1.49575e+07	1.50769e+07	1.54362e+07	4.66719e+07	3.27613e+07	1.50041e+07	1.9983e+07	3.41445e+07	2.61004e+07	2.91698e+07	2.91918e+07	3.92122e+07	2.91927e+07	2.79566e+07	2.74788e+07	21381742	1.49869e+07	2.76335e+07	3.72445e+07	-	-
Hmpp003270	449.11	287.05	448.101	C21H20O11	[M+H]+	Luteolin-4'-O-glucoside*	Flavonoids	Flavones	2.71575e+06	16032085	5149825	565275	760582	2678290	2.16617e+06	6599520	3.00673e+06	591392	1.93422e+06	1.54314e+06	1.05884e+06	9537575	2.01627e+06	7516705	2.45041e+06	1.04389e+06	3909620	6111780	1840150	1.38086e+06	1.47771e+06	1.36412e+06	3.15085e+06	2.67802e+06	2.20922e+06	2.8961e+06	2.74528e+06	1.38695e+06	1.49138e+06	-	-
Lmdp003286	465.1	303.06	464.096	C21H20O12	[M+H]+	Isohyperoside*	Flavonoids	Flavonols	8.06965e+07	148726815	4.72922e+07	3.7885e+07	103339385	60888985	3.22764e+07	5.6744e+07	2.94349e+07	2.23676e+07	2.08047e+07	2.29527e+07	3.98473e+07	4.49701e+07	4.7522e+07	8.68573e+07	9.48907e+07	157658385	6.31976e+07	2.90729e+07	2.45942e+07	1.98271e+07	21567635	1.87488e+07	1.55896e+07	3.7327e+07	58893815	6.42774e+07	77917175	4.6084e+07	3.082e+07	-	-
Zmcp002839	789.21	303.05	789.208	C33H41O22+	[M]+	Delphinidin-3,5,3'-Tri-O-glucoside	Flavonoids	Anthocyanidins	163409	161409	203710	4513.66	8836.94	11922.1	555598	260688	785464	619586	380990	429558	242143	246885	762282	332791	348345	431021	147054	282442	626460	564970	424459	396648	307509	579031	473549	404175	412504	147630	390557	C16314	ko00942
Lmmp003903	491.12	287.05	490.111	C23H22O12	[M+H]+	Kaempferol-3-O-(2''-O-acetyl)glucoside	Flavonoids	Flavonols	3.41326e+06	3.0565e+06	3.47785e+06	521241	598746	367244	1.55129e+06	1.89773e+06	645265	1.30562e+06	507690	1.57156e+06	1.73601e+06	1.81374e+06	1.68257e+06	1.74123e+06	2.74049e+06	2.71028e+06	9633.21	22415.9	33778.3	3340	11781.6	21043	325861	670216	427762	1.04968e+06	1.5304e+06	732218	716123	-	-
Lmhp003658	577.15	329.1	576.148	C27H28O14	[M+H]+	Monohydroxy-trimethoxyflavone-O-(6''-malonyl)glucoside	Flavonoids	Flavones	94444.8	347691	274751	32807.1	94777.1	57473.5	89280.5	182452	107769	48868	89931.6	91996.4	144043	98089.4	89899.9	225431	90055.9	73813.4	17874.3	24381.3	65331.3	24681.5	28313.6	37844.9	52347.2	20065.8	47454.7	51601.9	105355	52939.9	59832.6	-	-
Hmqp003184	667.15	287.06	666.143	C29H30O18	[M+H]+	Luteolin-7-O-(6''-malonyl)glucoside-5-O-arabinoside	Flavonoids	Flavones	7209.59	11670	13515.4	25005	11670	9720.37	11670	15725.9	14468.6	23071.6	46680	11866	13850	10005	11670	13340	13340	5535.51	5005	18197.3	4646.65	5005	11670	9886.45	9661.78	8845.3	13340	21050.9	20005	7911.95	14540.4	-	-
Zmmp003155	949.26	317.07	949.261	C43H49O24+	[M]+	Petunidin-3-O-(6''-O-caffeoyl)rutinoside-5-O-glucoside	Flavonoids	Anthocyanidins	8612.36	37233.1	36959.2	9	9	9	9	9	9	35232.3	34060.2	20016.7	54336.7	8581.72	138405	8660.02	17873.9	20378.4	128447	150085	5005	9	9	9	6222.44	17472.8	60719.7	17664	17351.7	10849.9	27926.1	-	-
pmp000130	887.28	725.23	886.274	C39H50O23	[M+H]+	Natsudaidain-3-O-(5'-glucosyl-3-hydroxy-3-methylglutarate)glucoside	Flavonoids	Flavonols	25947.3	19792.1	30015.2	55362.8	25688.6	60412.8	54689.7	22851.8	65140.7	46604.1	33756.4	33467.5	106578	62315.3	85643.6	26967	44766.1	43413.4	116823	118400	114382	38316.9	41429.4	39571	57314.2	125517	72340.2	37258.6	49378.8	16950.8	42983	-	-
Hmmp002240	963.27	801.23	962.254	C40H50O27	[M+H]+	Isorhamnetin-3-O-rutinoside-7-O-(2''-O-glucosyl)glucuronate	Flavonoids	Flavonols	29698.5	51680	37531.7	50823.2	53905.4	84452.8	98451.4	52479	77448.5	148415	238540	155090	207433	168950	168929	48345	45201.5	71690	6670	61685	64113.8	44036.9	30010	46680	85030	90994	135070	64937	61027.8	123390	64158	-	-
pmb0680	741.2	147.3	740.195	C36H36O17	[M+H]+	Vitexin-7-O-(6''-p-coumaroyl)glucoside	Flavonoids	Flavones	6535.35	5415.4	23340	12505.2	3340	18340	18340	8340	3340	10005	9517.55	5981.66	10815.3	11670	15005	3631.24	6643.43	16675	6535.35	8340	14944.1	5904.93	18340	8340	16934.3	10005	21675	13340	5005	8340	11670	-	-
Zblp004717	625.17	317.07	624.169	C28H32O16	[M+H]+	3'-methoxyquercetin-3-O-L-rhamnosyl(1→2)-glucopyranoside*	Flavonoids	Flavonols	135070	55694	140075	745932	2183280	2.2782e+06	63825.1	33414.8	42263.9	86242.5	56685	40010	88365	95035	76690	102942	165100	94814.3	63889.1	31675	56013.2	143595	412265	148603	108380	131735	238540	143410	113436	213500	275270	-	-
HJAP120	625.17	317.07	624.169	C28H32O16	[M+H]+	Rhamnetin-3-O-Rutinoside*	Flavonoids	Flavonols	135070	55694	140075	745932	2183280	2.2782e+06	63825.1	33414.8	42263.9	86242.5	56685	40010	88365	95035	76690	102942	165100	94814.3	63889.1	31675	56013.2	143595	412265	148603	108380	131735	238540	143410	113436	213500	275270	-	-
Cmxp003531	613.18	289.07	612.169	C27H32O16	[M+H]+	Okanin-4'-O-gentiobioside	Flavonoids	Chalcones	167026	614660	529320	216835	102714	362130	708883	691680	607828	3652935	213217	986745	519786	2741135	1710215	381979	1.11188e+06	595223	311072	1571965	122170	457362	278495	287563	605810	1.43493e+06	4195935	1250470	1028705	1865475	736368	-	-
Xmyp004678	727.21	287.05	726.201	C32H38O19	[M+H]+	Kaempferol-3-O-(2''-O-xylosyl-6''-O-rhamnosyl)glucoside	Flavonoids	Flavonols	466695	381668	385870	12930415	5.0196e+06	2.83179e+06	140075	138405	45974.9	86657.6	135070	68355	38679	215165	37815	54347.7	115870	93232.3	30940.3	28876.2	24659.7	44760.1	58447.4	41774.6	35010	106710	35010	511233	319452	184640	437175	-	-
Zmxp003107	611.16	287.06	610.153	C27H30O16	[M+H]+	Luteolin-7,3'-di-O-glucoside	Flavonoids	Flavones	3435965	2.35072e+06	2.59913e+06	2.54174e+06	2.01908e+06	1.72598e+06	14626955	3.27082e+06	20909165	24454355	5.93295e+06	7.431e+06	1.46854e+07	9461040	19600740	8.28033e+06	4.90051e+06	19330515	54230255	35741860	6.30343e+07	6.20554e+06	3.74984e+07	6365895	66183890	2.61071e+07	40484900	5.85208e+06	9854805	14155995	7222015	-	-
Zbln006102	329.03	298.98	330.038	C16H10O8	[M-H]-	3,3'-O-Dimethylellagic Acid	Tannins	Tannin	5173.79	6036.72	5888.02	2170.54	2279.01	2588.86	4553.85	4441.06	3869.06	5228.73	4721.55	3869.06	5756.7	8327.47	5113.89	6503.67	5716.07	6915.12	6793.56	5157.97	9840.9	8028.5	5812.18	6095.03	5676.87	7060.45	4722.55	2287.89	6181.98	4161.56	3693.15	-	-
Lmgp004167	291.09	139.04	290.079	C15H14O6	[M+H]+	3',4,4',5,7-Pentahydroxyflavan (Luteoforol)	Flavonoids	Flavanols	30010	11670	4461.68	15005	13340	10005	3340	3340	7288.01	9	5051.04	8340	4490.49	10005	6670	5005	3340	1670	6670	8051.62	5195.26	8451.54	7839.12	7500.41	2994.41	1670	8851.51	6670	7467.67	11670	4488.48	C05907	ko00941
Hmgp001888	641.17	317.06	640.164	C28H32O17	[M+H]+	Patuletin-3-O-rutinoside	Flavonoids	Flavonols	1.04272e+07	78384835	26367700	1.66901e+06	6167440	1.56686e+06	10812430	22996380	1.26472e+06	4966825	1.42749e+07	1.1097e+07	9.99417e+06	1.1615e+07	11037075	1.84139e+07	1.50453e+07	19913425	3517930	1.39358e+07	4.83065e+06	5885885	12996010	8.85142e+06	11303500	1.95779e+07	4379680	7.82638e+06	6.71677e+06	7.88309e+06	1.47976e+07	-	-
Hmcp001947	711.17	317.06	710.169	C31H34O19	[M+H]+	Isorhamnetin-3-O-(6''-malonyl)glucoside-7-O-rhamnoside	Flavonoids	Flavonols	58350	35171	36675	3325045	5122185	3629000	52467.3	45742.7	54867.6	45010	30010	21051.6	49027.3	50486.7	45010	33666.9	46606.6	83365	443548	296449	362334	148324	278610	151053	113597	216666	98054.6	140075	263580	149675	112895	-	-
Lmcn006192	593.19	285.08	594.195	C28H34O14	[M-H]-	Didymin (Isosakuranetin-7-O-rutinoside)*	Flavonoids	Flavanones	176969	101813	87492.3	17973.4	19781.5	5924.9	25927.3	51505.2	44608.8	37376.6	18144.4	30412.9	30680	13517.7	13667.1	46480.1	40321.4	92141.6	1634.81	1596.42	2461.75	2049.09	1639.89	2085.08	9803.08	9618.7	17886	37681	17852.9	18631.5	20086.3	-	-
mws0791	593.19	285.08	594.195	C28H34O14	[M-H]-	Poncirin (Isosakuranetin-7-O-neohesperidoside)*	Flavonoids	Flavanones	176969	101813	87492.3	17973.4	19781.5	5924.9	25927.3	51505.2	44608.8	37376.6	18144.4	30412.9	30680	13517.7	13667.1	46480.1	40321.4	92141.6	1634.81	1596.42	2461.75	2049.09	1639.89	2085.08	9803.08	9618.7	17886	37681	17852.9	18631.5	20086.3	C09830	-
pmp000242	639.16	519.11	638.148	C28H30O17	[M+H]+	7-Methoxyluteolin-6-C-2''-glucuronylglucoside	Flavonoids	Flavones	43345	30493.3	8949.64	10005	10005	13340	6670	16178.5	5626.15	3340	4648.64	38345	10618.6	17894.7	3971.97	19166.2	23340	32322.5	38345	21675	33340	24132.9	11670	20005	18340	38112.2	42511.4	11670	9978.99	14475.5	23497.4	-	-
Zmhp002409	611.16	491.12	610.153	C27H30O16	[M+H]+	Isoluteolin-6,8-di-C-glucoside	Flavonoids	Flavones	49316.2	53894.3	65159.4	36941.8	50111.4	36063.5	40943.2	23602.7	23130.3	22996	27332.3	24818.4	68355	14378.8	55654.9	55989.7	48113.1	36590.8	75456.3	55148.7	75309.5	69303.2	90056.8	75553.1	41327.5	66885.3	35402.1	32496	56871.6	81453	41266.3	-	-
Zblp004882	287.14	121.03	286.12	C17H18O4	[M+H]+	4'-Hydroxy-3,5-dimethoxydihydrochalcone	Flavonoids	Chalcones	51351.4	23583.4	66339	110958	88091.7	67427.2	58946.3	52540.5	51508.8	46466.8	50883.8	45995	47874.2	50071.8	63034.9	40924.8	43183.5	9605.96	23207.2	26372.7	32520.3	30422.3	31442.3	35681.9	50883.8	32027.2	47996.7	28383.2	21388.1	29518.9	52066.9	-	-
Hmlp002975	639.15	493.1	638.148	C28H30O17	[M+H]+	Isorhamnetin-3-O-glucuronide-7-O-rhamnoside	Flavonoids	Flavonols	8340	18340	1670	101710	46680	49525.6	6670	8340	6670	6670	5005	11670	5983.9	8138.23	8340	1531.68	8784.78	25005	5005	8340	4855.38	1670	25005	6670	20005	1670	20994.3	10005	4450.45	13340	8340	-	-
Lmcn005735	623.2	315.08	624.205	C29H36O15	[M-H]-	Methylhesperidin	Flavonoids	Flavanones	122751	195021	153624	29031.2	25399.6	27344.1	91405	61452.8	72878.9	140333	314887	323379	72326.4	121360	394612	442427	169422	464227	136955	162689	148050	1.11991e+06	525872	1.29593e+06	211998	423026	447181	378198	355526	116379	349920	C17393	-
Lmtp004126	567.1	319.04	566.091	C24H22O16	[M+H]+	Myricetin-3-O-(6''-malony)glucoside	Flavonoids	Flavonols	226850	241875	141740	83888.1	105045	120855	47654.3	93997.6	93882.2	308670	235085	131673	268196	202744	247466	499210	241762	410595	1438905	1445640	726906	1142905	1231975	1988795	1021990	547725	663210	505900	231860	220175	330390	-	-
Lahp002664	773.21	449.11	772.206	C33H40O21	[M+H]+	Kaempferol triglucoside*	Flavonoids	Flavonols	3.24174e+06	7.56334e+06	5.2158e+06	337532	299343	356920	1.02624e+07	7.16026e+06	8.8553e+06	7.02013e+06	8.86689e+06	1.14659e+07	2.77297e+06	4.74235e+06	7.61419e+06	8.47195e+06	3.97274e+06	7.52751e+06	1.28054e+07	2.17915e+07	2.55424e+07	1.74315e+07	2.23887e+07	2.01782e+07	1.60015e+07	1.58322e+07	1.43015e+07	4.38116e+06	4.65578e+06	1.00651e+07	6.26297e+06	-	-
Lmlp002990	595.17	313.07	594.159	C27H30O15	[M+H]+	Isosaponarin(Isovitexin-4'-O-glucoside)	Flavonoids	Flavones	13340	6730.96	10005	3753	14166.4	1902.8	9	6670	13340	9	3340	10005	9	9	9	8340	11670	1454.38	8340	1670	6670	6390.63	8225.9	6670	5005	5005	5225.53	6670	10005	13488	5256	-	-
Hmmp002266	887.25	725.21	886.274	C39H50O23	[M+H]+	Apigenin-7-O-rutinoside-4'-O-rutinoside	Flavonoids	Flavones	30010	40010	31223.3	178411	80025	93919.9	25005	33048.3	33340	18340	44387.6	11034.8	21374.8	15005	38345	37980.1	33340	46680	9	9	9	35010	56672.1	54735.5	78469.6	18627.3	46680	50015	24750.2	21675	48345	-	-
Cmxp004977	289.07	153.02	288.063	C15H12O6	[M+H]+	Isookanin	Flavonoids	Flavanones	23816.7	22455.8	28799.1	28180	22457.5	27510.8	68621.2	66551.3	88276.1	24273.3	27734.1	15826.6	45749.5	60872.8	57613.7	51010.1	39695.5	62928.3	27641.9	17635.2	4642.71	21343.8	32856.6	57409.5	47410.3	21375.7	30387.2	57490.9	24411.4	25627.4	39020.2	-	-
pmp001110	535.14	517.13	534.137	C25H26O13	[M+H]+	Apigenin-6-C-xyloside-8-C-arabinoside	Flavonoids	Flavones	353372	398895	351778	62060.7	152010	463277	158645	327417	194346	240205	270735	161356	93832.9	335400	366189	355450	251895	342957	40511.2	92563.2	48345	19939.5	52683.7	51544.9	204025	143410	195140	343492	126711	426481	299644	-	-
Hmcp001579	671.18	347.07	670.175	C29H34O18	[M+H]+	Limocitrin-3-O-sophoroside	Flavonoids	Flavonols	136164	145032	219729	75677.5	73995.8	75827.1	285489	397556	931375	45372.8	126349	31560.4	144569	239828	325515	194762	109844	186809	315727	225760	500885	280826	349467	164744	288673	198220	240189	217884	253980	72012.5	209812	-	-
MWSHY0010	743.24	435.14	742.232	C33H42O19	[M+H]+	Troxerutin	Flavonoids	Flavones	3340	9	3340	56685	38014.7	93370	11670	2296.37	1670	9	9	9	2033.06	3340	11670	10005	8340	5005	3340	6670	8340	9	9	9	9	3340	3340	5005	5005	1670	3340	-	-
MWSslk148	611.16	303.06	664.185	C27H36O19	[M-3H2O+H]+	Rutin Trihydrate	Flavonoids	Flavanols	522230	803624	813157	1.72405e+06	2105455	4.21347e+06	917955	1.05336e+06	671921	980030	758685	936640	840815	762040	1.07842e+06	1.30748e+06	651569	576953	99704.5	96705	50690.8	29661.5	41680	66769	413940	1.02278e+06	439390	827069	758088	1.85129e+06	1.3552e+06	-	-
Smsp001641	625.18	317.07	625.176	C28H33O16+	[M]+	Petunidin-3-O-rutinoside	Flavonoids	Anthocyanidins	188305	189884	189802	46143	53078.8	34364.6	81098.2	58797.8	119475	75758	117621	64936.1	113925	129356	57698.7	1.22875e+06	348983	798073	21966.3	17152.8	22462.7	30690.8	13633.7	20919.9	137972	28921.6	104335	229873	98666.9	106166	130070	-	-
HJN086	449.11	287.06	450.116	C21H22O11	[M-H]-	Eriodictyol-3'-O-glucoside*	Flavonoids	Flavanones	101872	111257	105991	149191	140199	139342	414652	248261	251491	134376	119793	269845	358731	162851	134459	268635	251183	283653	373911	329616	165310	216568	324621	297579	116815	109146	99131.7	171019	119960	317440	305407	-	-
pmb0648	479.12	383.5	478.111	C22H22O12	[M+H]+	Isorhamnetin-8-C-glucoside	Flavonoids	Flavonols	336293	193551	316974	13692.7	17656.8	13184.9	235214	158847	156328	266063	189288	226277	205194	308736	296164	364245	387283	278193	328006	96382.8	455716	511519	334169	541563	288089	305687	394826	173295	182348	364604	167070	-	-
pmb0587	639.16	477	638.148	C28H30O17	[M+H]+	Chrysoeriol-7-O-(2''-O-glucuronyl)glucoside	Flavonoids	Flavones	52563.1	74426.8	123205	85030	91967.6	53350	63825.2	181034	150874	71652.4	213571	105932	214593	71309.1	111570	113011	120055	90035	171775	185494	180408	164681	221067	96133.3	211050	176608	226133	224384	126670	87549.7	113411	-	-
pmb0713	655.19	331.08	654.18	C29H34O17	[M+H]+	Tricin-7-O-(2''-O-glucosyl)glucoside	Flavonoids	Flavones	38345	56685	8340	6876.77	9669.24	13851.9	20977.2	23340	16525.7	20005	110045	133400	85030	50015	24968.3	41680	105045	38345	71690	278610	153674	64334.6	90186.7	90770.3	135070	51792.3	25722.1	40919.8	78360	55015	26353.6	-	-
Zbzp004777	1167.28	287.05	1167.28	C54H55O29+	[M]+	Cyanidin-3-O-[2-O-(2-O-(caffeoyl)-b-glucosyl)-6-O-(p-coumaroyl)-glucoside]-5-O-[6-O-(malonyl)-glucoside]*	Flavonoids	Anthocyanidins	79041.3	121725	54799.2	716805	318682	437115	71224.9	58350	57826.6	57687	44873.5	35609.3	50108.6	80025	35150.1	198475	106125	190130	9	9	9	9	9	9	14751.8	33340	22414.5	53823.7	143410	121080	67642	-	-
HJAP010	551.14	497.1	550.132	C25H26O14	[M+H]+	Luteolin-6,8-di-C-arabinoside	Flavonoids	Flavones	14373.4	14632.1	19112.1	3201.2	18340	18340	51680	43345	8394.86	16767.5	10005	38392.7	10005	20005	7419.04	3709.57	10005	16094.2	8340	13340	5397.1	12540.6	13340	7183.59	25005	13340	18340	13743.9	29554.2	11391	26675	-	-
Lmjp002491	727.19	287.05	727.187	C35H35O17+	[M]+	Cyanidin-3-O-(6''-O-p-coumaroyl-2''-O-xylosyl)glucoside	Flavonoids	Anthocyanidins	387283	333399	353342	449140	17551955	12892160	73119.7	83938.4	53303.4	73355	181790	96705	38145.1	66685	50195.3	163430	73792.4	76616.9	27743	56685	48345	42814.6	161765	41679.9	31675	19817.9	26114.9	340843	149951	380030	171432	-	-
Zmxp004503	655.18	331.06	654.18	C29H34O17	[M+H]+	Tricin-5,7-O-diglucoside	Flavonoids	Flavones	24170.6	21587.4	27752.1	21675	10005	13340	15195.6	33340	28340	73355	35010	83365	28319.5	23133.3	13871.5	30010	27247.1	13178.9	65644.2	185125	155090	40879.4	37885.5	43788.4	18947.4	11309.7	43542.8	70020	32386.2	27893.4	37836.2	-	-
Lmmp002463	625.18	317.07	624.169	C28H32O16	[M+H]+	Sexangularetin-3-O-glucoside-7-O-rhamnoside*	Flavonoids	Flavonols	73262.2	186795	84343.7	1.99727e+06	1.04067e+06	1.42683e+06	20576.4	81695	21675	110045	71690	51228.5	35390.4	41680	32640.2	115985	119468	166770	9	9	9	117072	125062	121816	30010	65761.6	75629.1	143657	67683.9	217019	230175	-	-
pma6640	479.12	317.07	478.111	C22H22O12	[M+H]+	3'-O-Methyltricetin-7-O-glucoside	Flavonoids	Flavones	9	9	9	386768	442860	516422	403910	196810	137720	695030	817345	1016955	681630	751985	1042135	9	9	9	3236370	3406950	2.48941e+06	1.13099e+06	1909385	1.09364e+06	846021	684589	793880	735230	929695	290047	492520	-	-
Lmpp003268	757.22	287.06	756.211	C33H40O20	[M+H]+	Kaempferol-3-O-rutinoside-7-O-glucoside	Flavonoids	Flavonols	1.34563e+06	695801	1.36132e+06	244461	192652	150085	1.22725e+06	1.24244e+06	710488	1.33359e+06	1.11115e+06	1.34549e+06	999225	978172	1.83758e+06	1.32982e+06	2.22549e+06	1.29323e+06	3340	6670	6670	5005	3340	1670	138963	15534.8	82396.7	523071	1.56378e+06	1.31065e+06	780282	-	-
HJAP127	757.22	303.05	756.211	C33H40O20	[M+H]+	Quercetin-3-O-(2''-O-Rhamnosyl)rutinoside	Flavonoids	Flavonols	8622.32	1377.42	3340	19406585	8781125	10453710	9	9	9	6670	5005	6670	6882.17	2036.38	6670	9	9	9	5005	684.373	1670	6670	4164.16	21675	4858.88	8340	7561.81	110045	367523	319571	210357	-	-
Zmmp003591	757.22	303.05	757.219	C33H41O20+	[M]+	Delphinidin-3-O-(2'''-O-p-coumaroyl)rutinoside	Flavonoids	Anthocyanidins	8622.32	1377.42	3340	19406585	8781125	10453710	9	9	9	6670	5005	6670	6882.17	2036.38	6670	9	9	9	5005	684.373	1670	6670	4164.16	21675	4858.88	8340	7561.81	110045	367523	319571	210357	-	-
Hmcn002875	301.04	255.02	302.043	C15H10O7	[M-H]-	6-Hydroxyluteolin	Flavonoids	Flavones	26184.7	25397.8	27958.6	21848.2	10475.4	21995.3	41300.7	66648.1	35747.2	24823.7	17594.2	25134.7	35506.9	35935.4	38835	24761.5	23785.1	52848	39299.3	61028.7	60388.9	33454	40498	29925.5	70395.5	35799.8	27085	67563.8	27426.3	26497.1	52408.7	C10072	-
Zbzp004295	1125.3	449.11	1125.31	C53H57O27+	[M]+	"""""""Cyanidin-3-(6""""""""-O-sinapoyl)(coum)-diglc-5-glc"""""""	Flavonoids	Anthocyanidins	1006885	678368	1166430	260245	419682	190130	743610	449045	602267	809906	781474	790892	326863	736905	1.16044e+06	716805	584723	619092	10005	13340	9	9	9	9	147761	432813	363005	887970	921352	229035	732195	-	-
Lmsp004004	963.28	287.06	962.269	C44H50O24	[M+H]+	Kaempferol-3-O-(6''-O-sinnapoyl)sophoroside-7-O-rhamnoside	Flavonoids	Flavonols	1.77094e+06	787739	850305	130065	782816	671795	9	9	9	434578	75025	663717	859467	136735	272292	9	9	9	9	9	9	9460.09	4504.5	3340	9	9	9	526543	591927	203485	790961	-	-
MWSHY0121	463.09	287.06	462.08	C21H18O12	[M+H]+	Luteolin-7-O-glucuronide	Flavonoids	Flavones	13340	31629	11053.5	13231.3	65213	40010	16675	13340	12474.2	22030.3	5005	14498.3	10005	23984.8	6670	23340	21675	6670	7565.48	15005	21675	18340	20005	18701.1	5519.49	7211.6	13340	14253.8	12695.2	11670	28214.1	C03515	ko00944
pmp000233	463.12	313.07	462.116	C22H22O11	[M+H]+	Swertiajaponin	Flavonoids	Flavones	7288.47	7317.66	10791.5	10005	36090.3	18340	5005	13340	16675	9276.95	2980.83	9253.6	1670	5005	8340	21577.4	3319.12	8622.32	5005	10687.1	16675	15005	7215.94	5005	9913.44	8565.77	8340	3995.99	11670	5325.55	8340	C10187	-
Lahp003599	627.19	303.09	626.185	C28H34O16	[M+H]+	(2S)-Homoeriodictyol-7,4'-di-O-β-D-glucopyranoside	Flavonoids	Flavanones	1.75233e+06	1730455	867133	195209	191800	334402	716391	2.52319e+06	2183280	985065	1.72692e+06	4994430	1.24675e+06	2.06051e+06	1.14244e+06	2775120	1.41974e+06	9981535	1.32409e+07	1.64015e+07	3.40461e+06	6.6505e+06	1.03883e+07	4.60821e+06	5.1825e+06	3.7861e+06	2.09347e+06	1.03631e+06	2400060	2.7228e+06	1.16202e+06	-	-
Zmhp003113	903.26	147.04	902.248	C42H46O22	[M+H]+	Vitexin-2''-O-(6'''-p-coumaroyl)glucoside-4'-O-glucoside	Flavonoids	Flavones	33841.1	58006.6	32447.9	63789.6	48345	49051.7	13927.7	26972.4	22593.1	18571.9	30149.3	14569.8	21844.7	26482.6	7260.95	78906.4	79737.3	63121.7	9	9	9	9	9	9	18261.3	30353.2	5005	24077.4	10172.3	10005	23837.8	-	-
HJAP154	469.13	317.08	468.069	C23H16O11	[M+H]+	Galloylisorhamnetin	Flavonoids	Flavonols	11670	6653.32	3340	7147.57	6670	6670	3340	6670	8340	4937.72	2563.16	7692.06	8340	21675	13098.3	11670	5005	1802.6	11670	11670	8340	5005	26675	10071.7	4141.73	8903.56	18340	10005	4658.32	3340	8160.07	-	-
mws0057	451.12	289.07	450.116	C21H22O11	[M+H]+	Eriodictyol-7-O-glucoside*	Flavonoids	Flavanones	4680700	2.26209e+06	2.86241e+06	1706840	776512	1693345	6.29484e+06	5.77916e+06	7.24746e+06	13189320	16408280	7.09758e+06	7.45456e+06	14580895	16974350	4.37056e+06	9341870	10322995	13026995	14628795	6.5107e+06	5.642e+06	16331845	7.21949e+06	20747870	9.71963e+06	14032980	11471160	3.75369e+06	7915835	13642580	-	-
Zmcn004206	771.18	609.14	772.185	C36H36O19	[M-H]-	kaempferol-3-caffeoyldiglucoside	Flavonoids	Flavonols	175716	159996	106041	71542.8	18415.9	112297	110425	120550	118663	254133	213386	217330	96387.3	106130	166926	209845	230829	163203	87112.1	54452	92414.9	42113.6	47796.9	81296.4	111027	131664	178780	234038	111637	85631.6	124509	-	-
Lmyp003348	601.12	287.06	600.111	C28H24O15	[M+H]+	Kaempferol-3-O-(6''-galloyl)galactoside*	Flavonoids	Flavonols	18944.8	36675	29268	21675	45010	26675	5005	18340	15651.7	5005	2908.47	18340	22863.2	15970.5	13284.6	9	9	9	81695	58136.8	56685	24470.7	54302.5	22246.7	15005	14091.3	27075.7	11670	15005	5005	6730.48	-	-
HJAP011	463.11	343.08	462.116	C22H22O11	[M+H]+	Chrysoeriol-8-C-glucoside (Scoparin)	Flavonoids	Flavones	19453.1	16675	16675	17292.6	10005	7939.72	10005	12952.3	31675	1670	5038.93	3340	4328.48	13340	5041.09	43345	21620.8	2889.77	10005	38345	3340	8340	1670	9	9	6761.97	25005	20005	21414.3	5005	15851.6	-	-
Lmcp004347	743.18	287.06	743.182	C35H35O18+	[M]+	Cyanidin-3-O-(6''-O-caffeoyl-2''-O-xylosyl)glucoside	Flavonoids	Anthocyanidins	7959.98	16025.3	8626.65	9	9	9	21433.1	18340	91700	80025	6670	66685	13340	20548.1	5005	9528.31	15477.7	38345	7718.08	21295.1	29283.3	16638.7	31675	5976.46	35010	9314.66	33340	21675	6670	29412.9	21675	-	-
Hmcp001489	803.23	317.06	802.217	C34H42O22	[M+H]+	Isorhamnetin-3-O-(2''-O-glucosyl)galactoside-7-O-glucoside	Flavonoids	Flavonols	1.22452e+06	1.14216e+06	1.10541e+06	92055.6	88076.3	37236.9	2.87027e+06	2.2634e+06	855713	2.13717e+06	3.04606e+06	2.98633e+06	2.72635e+06	1.72892e+06	2.52837e+06	1.59962e+06	1.41429e+06	1.7208e+06	6.6466e+06	5.98756e+06	4.16412e+06	4.16252e+06	4.50887e+06	8.41772e+06	1.16008e+06	2.25006e+06	1.29249e+06	1.68143e+06	3.80291e+06	3.22538e+06	1.27724e+06	-	-
Lmsp004721	625.18	317.07	624.169	C28H32O16	[M+H]+	Tamarixetin-3-O-glucoside-7-O-rhamnoside*	Flavonoids	Flavonols	18774.9	11239.5	49754.3	265704225	2.02341e+08	1.43106e+08	42251.6	29010.3	24421.5	34293.5	60020	32143.6	39406.3	55661.7	35010	59656.4	56320.3	58679	1.09891e+06	856552	985159	603451	655497	661099	271526	201815	325372	32850760	6.53493e+06	30856200	30408005	-	-
Zbqp003040	935.25	449.11	935.245	C42H47O24+	[M]+	Delphinidin-3-O-(6''-O-caffeoyl)sophoroside-7-O-glucoside	Flavonoids	Anthocyanidins	68649.7	115557	93366.5	210366	208335	272466	125490	193921	352990	108139	230123	150671	155454	144716	181580	446200	290869	317572	467292	286432	223007	728602	474832	436647	328270	249774	98319.8	200890	112892	273146	403317	-	-
Zmmp003779	771.21	317.07	771.213	C37H39O18+	[M]+	Petunidin-3-O-(6''-O-p-coumaroyl)rutinoside	Flavonoids	Anthocyanidins	9	9	9	1406920	673260	1.32513e+06	9	9	9	15924.8	5005	9	9	9	9	1670	5005	10005	2979.28	8340	11670	6670	8340	9	5005	2916.49	1670	16042.4	3127.91	15005	14167.3	-	-
Hmpp103270	465.1	289.07	464.096	C21H20O12	[M+H]+	Eriodictyol-7-O-glucoronide	Flavonoids	Flavanones	8613.88	5784.44	14176.6	12262.7	9042.06	13674	5314.25	5005	5713.71	6350.07	11640.6	4893.11	20005	8340	7094.55	3724.32	10958.9	13340	14777.9	17732	28340	10005	9023.81	8340	8996.7	19674.4	7943.18	11120.8	6797.19	6879.65	18222.7	-	-
