# Supplementary material for: Characterization Variation of the Differential Coloring Substances in Rapeseed Petals with Different Colors Using UPLC-HESI-MS/MS
Source: Molecules. 2023 Jul 26;28(15):5670. doi: 10.3390/molecules28155670 (PMC10419860; doi:10.3390/molecules28155670)
Supplement: Supplementary file 1 [file molecules-28-05670-s001.zip › Table S2.xlsx]

## Sheet: Sheet1
Index	Compounds	W-1	W-2	W-3	Y-1	Y-2	Y-3	VIP	P-value	FDR	Fold_Change	Log2FC	Type
mws2627	3,5,4'-Trihydroxy-7-methoxyflavone	703521	656430	646744	2.11715e+06	2.25065e+06	2.23408e+06	1.5106	0.000135789	0.00784559	3.28992	1.71805	up
Hmln006813	Eriodictyol-7-O-rutinoside-4'-O-Sophoroside	20995.3	17575.9	15810.2	55649.9	60772	57199.4	1.49635	5.02547e-05	0.00435541	3.19266	1.67476	up
Zbpp002351	Quercetagetin; 3,3',4',5,6,7-Hexahydroxyflavone	226183	226901	199030	686509	722878	645583	1.50534	0.000617513	0.0172271	3.15125	1.65592	up
Hagn002504	Gnetifolin B	40596.6	44785.6	46625.1	136419	129072	131361	1.50715	8.62799e-06	0.00149552	3.00628	1.58798	up
MWSHY0151	Tamarixetin	69588	80768.2	86493	213738	244350	240292	1.49809	0.000753444	0.0195895	2.94863	1.56004	up
Hmmn002379	Tricin-5,7-O-diglucoside	6489.93	9407.4	9097.75	24101.8	22718.9	26530.7	1.4735	0.000442999	0.0148472	2.93464	1.55318	up
pmp000130	Isorhamnetin; 3'-Methoxy-3,4',5,7-Tetrahydroxyflavone	38316.9	41429.4	39571	116823	118400	114382	1.5106	1.63234e-06	0.000848819	2.93004	1.55092	up
Hmcp002316	4'-hydroxy-2,4,6-trimethoxydihydrochalcone	35748.3	16309.1	29287.4	67451.3	78883.8	80707.3	1.37991	0.00325728	0.0423447	2.79111	1.48084	up
Lmmn003398	Natsudaidain-3-O-(5'-glucosyl-3-hydroxy-3-methylglutarate)glucoside	398362	337597	396527	986125	882355	975823	1.49752	0.000401341	0.0148472	2.51156	1.32858	up
Xmyn008071	5,7,5'-Trimethoxy-3',4'-methylenedioxyflavonoid	15072.3	13719.6	14064.9	29118.4	30119	31143.1	1.50693	5.91094e-05	0.00439098	2.10889	1.07649	up
Hajp007218	Diosmetin	42530.8	42386.1	38402.1	83445.8	91540.1	81733.3	1.49923	0.00133082	0.0276811	2.08175	1.0578	up
mws0058	Luteolin-7-O-glucoside	14603.3	14602.4	16433.1	32587.6	32442.7	29004.1	1.49357	0.00116003	0.0251339	2.0604	1.04293	up
Wbtn007603	Kaempferol-3-O-galactoside	14603.3	14602.4	16433.1	32587.6	32442.7	29004.1	1.49357	0.00116003	0.0251339	2.0604	1.04293	up
Lmjp004941	Phellodendroside	36493.7	45961.6	54046.1	89460.2	87008.3	103613	1.43035	0.00272704	0.040516	2.05186	1.03693	up
HJN090	Okanin-4'-O-glucosyl-O-glucoside	1.16056e+06	1.08443e+06	1.26683e+06	634280	556489	562438	1.49086	0.00262064	0.0404447	0.499232	-1.00222	down
Zmgp002917	6,7-Dihydroxyflavone	9.9459e+06	9.11205e+06	9.8176e+06	3.82997e+06	5.53233e+06	4.6353e+06	1.44748	0.00284734	0.0406761	0.484756	-1.04467	down
Zmcn003728	Tamarixetin-3-O-rutinoside	1.74295e+07	1.89269e+07	1.62004e+07	7.92917e+06	8.11215e+06	6.84366e+06	1.49306	0.00164625	0.029519	0.435433	-1.19948	down
Zbxn003562	Quercetin-3,7-Di-O-rhamnoside	114291	116955	108487	42409.6	42343.8	38232.7	1.50838	0.000103314	0.00671542	0.362008	-1.4659	down
Lmsn003297	Butin-7-O-glucoside	108010	119000	105738	41567.2	37284.2	38158.7	1.50628	0.00151858	0.0292467	0.351648	-1.5078	down
Zmjp004610	Wushanicariin	392254	334991	315409	135070	138405	48345	1.32991	0.00366293	0.0464567	0.308654	-1.69594	down
pmb0578	naringenin-7-O-glucoside	131279	146438	124028	22351.1	32748	58305.8	1.38743	0.00316978	0.0422637	0.282281	-1.82479	down
Cmyp005583	Luteolin-7-O-(6''-sinapoyl)glucoside	280886	269190	312241	98804	59290.1	48738.2	1.45566	0.000456837	0.0148472	0.239856	-2.05976	down
Hmlp005443	Kaempferol-3,7-O-diglucoside	82586.2	68340.6	80115.5	9690.32	7637.42	6782.69	1.50536	0.00304942	0.0417289	0.104355	-3.26043	down
Hmcp001829	Sexangularetin-3-O-glucoside-7-O-rhamnoside	199464	186816	194399	15490.3	14573	6670	1.48786	5.00916e-06	0.00130238	0.063259	-3.98259	down
Lmmp002463	3,4,2',4',6'-Pentahydroxychalcone-4'-O-glucoside	117072	125062	121816	9	9	9	1.51238	0.000365511	0.0148472	7.41861e-05	-13.7185	down
pme3227	isorhamnetin-3-O-rutinoside	396713	357326	348777	9	9	9	1.51234	0.00160867	0.029519	2.44828e-05	-15.3179	down
