# Supplementary material for: Characterization Variation of the Differential Coloring Substances in Rapeseed Petals with Different Colors Using UPLC-HESI-MS/MS
Source: Molecules. 2023 Jul 26;28(15):5670. doi: 10.3390/molecules28155670 (PMC10419860; doi:10.3390/molecules28155670)
Supplement: Supplementary file 1 [file molecules-28-05670-s001.zip › Table S3.xlsx]

## Sheet: Sheet1
Index	Compounds	W-1	W-2	W-3	P-1	P-2	P-3	VIP	P-value	FDR	Fold_Change	Log2FC	Type
Xmyp004945	Kaempferol-3-O-(6''-Rhamnosyl-2''-Glucosyl)Glucoside (Camelliaside A)	9	9	9	535503	464130	582500	1.29629	0.00423066	0.0204672	58597.5	15.8386	up
Smpp002603	Peonidin-3-O-(6''-O-Acetyl)glucoside	9	9	9	348224	387770	357255	1.29638	0.00107623	0.00947435	40490.7	15.3053	up
Cwjp002621	Cyanidin-3-O-(6''-O-p-coumaroyl-2'''-O-sinapoyl)sambubioside-5-O-(6''''-O-malonyl)glucoside	9	9	9	233848	184008	182582	1.2962	0.00701888	0.0283394	22238.5	14.4408	up
Cwjp001293	Cyanidin-3-O-(6''-O-caffeoyl)sophoroside-7-O-glucoside	9	9	9	128244	159124	164271	1.29625	0.00553843	0.0243782	16727.4	14.0299	up
pmb0709	Quercetin-7-O-(6''-malonyl)glucosyl-5-O-glucoside	9	9	9	83797.1	88365	71433.7	1.29627	0.00385772	0.0191814	9022.07	13.1392	up
Zbzp004025	Cyanidin-3-O-[2-(xylosyl)-6-(caffeoyl)-glucoside]-5-O-[6-(malonyl)-glucoside]	9	9	9	62725.6	61318.2	63782.4	1.29639	0.000129972	0.00297205	6956.53	12.7642	up
Cwjp002795	Cyanidin-3-O-(6''-O-p-coumaroyl-2'''-O-caffeoyl)sophoroside-5-O-(6''''-O-malonyl)glucoside*	9	9	9	49756.9	53752.7	40636.5	1.29615	0.00646496	0.0268289	5338.74	12.3823	up
MWSHY0130	Taxifolin-7-O-rhamnoside	9	9	9	48783.8	36156.1	32991.4	1.29585	0.0147337	0.0485399	4367.83	12.0927	up
Lmfn001158	Ginnalin A (2,6-Di-O-Galloyl-1,5-Anhydro-D-Glucitol)	9	9	9	10758.2	11035.6	9384.55	1.29626	0.00240766	0.0148611	1154.75	10.1734	up
Zbzp004431	Petunidin-3,5-di-O-(6''-O-malonoyl)glucoside-7-O-(2',3',4'-trimethoxyphenylpropionyl)	6670	9	1670	3.24162e+06	3.03496e+06	2.54573e+06	1.17745	0.00489258	0.0222746	1056.69	10.0453	up
Lssp210058	Quercetin-3-O-robinobioside*	9	9	9	10312.3	8604.98	7407.4	1.29587	0.00911897	0.0330871	974.987	9.92924	up
pmb2976	Chrysoeriol-8-C-arabinoside-7-O-Sophoroside	9	9	9	8966.01	6018.87	7273.02	1.29558	0.0130196	0.0448175	824.367	9.68714	up
Zbzp104837	Cyanidin-3-diferuloyl-diglucoside-5-malonylglucoside	21226.4	16914.1	6670	1.0036e+07	9.42233e+06	1.25381e+07	1.28862	0.00790957	0.0310032	714.038	9.47986	up
Cwjp002964	Cyanidin-3-O-(6''-O-sinapoyl-2''-O-malonyl)glucoside-5-O-(6'''-O-malonyl)glucoside	7066.18	6670	5628.29	3.72456e+06	4.23301e+06	4.5539e+06	1.29589	0.00334507	0.0175373	646.105	9.33563	up
Zmcp003741	Cyanidin-3-O-(6''-O-sinapoyl)sophoroside-5-O-(6'''-O-malonyl)glucoside	2124.91	2124.91	3185.77	1.56266e+06	1.22961e+06	1.39494e+06	1.29491	0.00472761	0.0218856	563.13	9.13732	up
pmf0614	Peonidin-3,5-O-diglucoside	85390.4	91274.9	98409.7	4.15187e+07	4.63491e+07	4.16763e+07	1.29622	0.00134942	0.010502	470.941	8.8794	up
Zbzp005074	Cyanidin-3-O-[2-(2-(sinapoyl)-xylosyl)-6-(caffeoyl)-glucoside]-5-O-[6-(malonyl)-glucoside]*	10791.6	25005	7207.4	5.6475e+06	6.52916e+06	6.63055e+06	1.28733	0.00247522	0.0151045	437.336	8.7726	up
Happ001819	Peonidin-3-O-(6''-O-caffeoyl)glucoside	102347	132922	118707	4.90341e+07	4.78553e+07	4.55521e+07	1.29597	0.000465338	0.00581132	402.405	8.6525	up
Lmqp001551	Cyanidin-3-O-sophorotrioside	8999.07	36667.1	9139.87	6.37929e+06	6.52799e+06	6.40116e+06	1.28159	2.78575e-05	0.00174074	352.305	8.46068	up
pmf0618	Cyanidin-3-O-(6''-O-p-hydroxybenzoyl)sophoroside-5-O-glucoside	3617.69	6047.9	5605.02	1.51048e+06	1.41611e+06	1.38022e+06	1.29432	0.000733655	0.00757563	282.033	8.13972	up
Zmcp003772	Cyanidin-3-O-(6''-O-malonyl)glucoside-5-O-(6'''-O-feruloyl)glucoside-3'-O-glucoside	1536.09	1199.63	5835.54	870700	767576	649972	1.27797	0.00694356	0.0282477	266.967	8.06052	up
Lmcp003751	Cyanidin-3-O-(6''-O-acetyl-2''-O-xylosyl)glucoside	12324.9	33161.9	9326.72	4.3454e+06	4.75007e+06	4.41972e+06	1.28456	0.000738146	0.00757563	246.566	7.94583	up
Zmbp002578	Cyanidin-3-O-(6''-O-acetyl)glucoside-5-O-glucoside	14335.6	33300.3	26223.3	5.79031e+06	5.37488e+06	5.31017e+06	1.29099	0.000745244	0.00757563	223.064	7.80132	up
Cwjp002833	Cyanidin-3-O-(6''-O-malonyl)glucoside-7,3'-di-O-(6''-O-feruloyl)glucoside*	13340	41680	22255	5.60179e+06	5.88536e+06	5.46346e+06	1.28725	0.000462036	0.00581132	219.355	7.77712	up
Cwjp002934	Cyanidin-3-O-(6''-O-p-coumaroyl-2'''-O-caffeoyl)sophoroside-5-O-(6''''-O-succinyl)glucoside*	23340	2994.64	998.747	1.74536e+06	1.70851e+06	2.37279e+06	1.24051	0.0121357	0.0420443	213.17	7.73586	up
Hmm0002	Cyanidin-3-O-p-hydroxybenzoylsophorside-5-O-glucoside	1351.48	1666.62	1074.98	281094	270244	280675	1.2949	0.000160141	0.00318503	203.273	7.66727	up
Cwjp002544	Cyanidin-3-O-(6''-O-feruloyl)sophoroside-5-O-(6'''-O-malonyl)glucoside	11897.4	17150	5227.09	1821580	2.47651e+06	2.34968e+06	1.28464	0.00815945	0.0310577	193.956	7.59959	up
Lmpp003059	Cyanidin-3-O-(6''-O-acetyl)glucoside	5005	6659.31	9	633082	628455	636914	1.09687	7.26005e-09	3.89865e-06	162.632	7.34547	up
pmf0619	Peonidin-3-O-(6''-O-feruloyl)sophoroside-5-O-glucoside	9	3340	6670	538909	583590	496168	1.10509	0.00210053	0.0134284	161.56	7.33592	up
Zmcp005333	Cyanidin-3-O-(6''-O-p-coumaroyl-2'''-O-feruloyl)sophoroside-5-O-(6''''-O-malonyl)glucoside*	11670	10005	13340	1.69032e+06	1.93765e+06	1.49641e+06	1.29512	0.00561508	0.0245146	146.348	7.19326	up
pme1793	Pelargonidin-3,5-O-diglucoside	22978.6	15891.8	21137.6	2.33611e+06	2.15831e+06	2.42929e+06	1.29479	0.0011964	0.0101979	115.38	6.85025	up
Lmjp001323	Cyanidin-3-O-(2''-O-xylosyl)glucoside-5-O-glucoside*	9	2874.67	582.484	121414	119532	132502	1.1352	0.000677547	0.00757563	107.741	6.75143	up
pmp001105	Kaempferol-3-O-neohesperidoside-7-O-glucoside*	22306.1	41480.6	38517.7	3.08655e+06	3.47688e+06	3.63385e+06	1.29163	0.00230336	0.0143826	99.6758	6.63917	up
Zblp002396	Peonidin-3-O-glucoside	540836	444135	731170	4.14434e+07	4.14626e+07	4.3698e+07	1.29347	0.000275945	0.00449038	73.7725	6.20501	up
Cwjp002289	Luteolin-7-O-(2''''-O-rhamnosyl)sophorotrioside	1670	5279.28	3340	226417	203515	259077	1.28047	0.00489461	0.0222746	66.9638	6.06531	up
Zmhp003651	Delphinidin-3-O-(2'''-O-p-coumaroyl)rutinoside-7-O-glucoside	9	3340	11670	276673	291470	288073	1.04462	1.93561e-06	0.000480406	57.0089	5.83311	up
Zbcp004783	Cyanidin-3-feruloylsinapoyldiglucoside-5-malonylglucoside	53350	31819.9	41680	2.22933e+06	2.37809e+06	1.72748e+06	1.29102	0.00887298	0.0324136	49.9402	5.64213	up
Lmjp001367	Cyanidin-3-O-(2''-O-xylosyl)galactoside	3779.93	5258.53	4115.59	209220	202329	214410	1.29468	0.000238695	0.0044348	47.5868	5.57249	up
Lmyp004052	Quercetin-3-O-(6''-O-p-Coumaroyl)galactoside	8705.59	9643.05	10863.5	477402	438471	442977	1.29557	0.000747688	0.00757563	46.5166	5.53967	up
MWSHY0190	Diosmetin-7-O-rutinoside (Diosmin)*	5005	7601.13	6670	274870	288331	296048	1.29368	0.000410014	0.00550444	44.5758	5.47819	up
Lmpp003929	Peonidin-3-O-(6''-O-p-coumaroyl)glucoside	6073.03	7601.13	5972.98	306245	285630	233042	1.29403	0.00650289	0.0268289	41.9866	5.39186	up
Zbzp002036	Cyanidin-3-O-sambubioside-5-O-glucoside*	3481.38	1408.64	6008.33	160868	127547	139457	1.26506	0.0042883	0.0205609	39.2603	5.295	up
pme1777	Cyanidin-3,5-O-diglucoside (Cyanin)	15397.2	17906.3	14938.4	590332	410275	607691	1.29228	0.0143963	0.0480175	33.3382	5.0591	up
MWSslk254	Kaempferol-3-O-glucorhamnoside*	28340	61182.4	17055.9	900602	871469	984219	1.26606	0.000386594	0.0053231	25.8617	4.69274	up
MWSHY0050	Kaempferol-3-O-rutinoside(Nicotiflorin)*	37398.1	320657	36675	3.02802e+06	2.36373e+06	2.86215e+06	1.20217	0.00162624	0.0114906	20.9103	4.38614	up
Lmjp002867	Kaempferol-3-O-neohesperidoside*	37398.1	320657	36675	3.02802e+06	2.36373e+06	2.86215e+06	1.20217	0.00162624	0.0114906	20.9103	4.38614	up
Wbtn004861	1,8-dihydroxy-2,6-dimethoxy-5-{[(2s,3r,4s,5s,6r)-3,4,5-trihydroxy-6-(hydroxymethyl)oxan-2-yl]oxy}xanthen-9-one	50371.6	72656.4	46446.2	1.17565e+06	1.10626e+06	1.20499e+06	1.29094	0.0003083	0.00471657	20.5747	4.3628	up
Wbtn005483	1,3,6-trihydroxy-2,5,7-trimethoxyxanthen-9-one	2978.29	2516.87	6827.36	74252.5	70573.7	77001.5	1.2696	1.55055e-05	0.00138774	18.0018	4.17007	up
Zbxn003562	Taxifolin-2-O-glucoside	114291	116955	108487	1.70122e+06	2.03773e+06	2.0531e+06	1.29506	0.00395339	0.0194768	17.0488	4.0916	up
Lmsp004670	Kaempferol-3-O-glucoside-7-O-rhamnoside*	234919	260484	30010	2.61546e+06	2.44194e+06	3.47878e+06	1.17993	0.0110271	0.0389577	16.2466	4.02207	up
MWSHY0080	Luteolin-7-O-neohesperidoside (Lonicerin)*	57522.6	46828.4	25005	605155	635966	642459	1.27492	3.57845e-06	0.000480406	14.5612	3.86406	up
Zblp001862	Delphinidin-3-O-galactoside	131556	153315	124247	1.58726e+06	1.6595e+06	1.7759e+06	1.29436	0.000999838	0.00894855	12.2768	3.61786	up
pmp000593	Luteolin-7-O-rutinoside*	58584.6	46680	39487	561640	675488	514369	1.28833	0.00725537	0.0288602	12.1	3.59694	up
Zmcp004218	Cyanidin-3-O-(6''-O-feruloyl)sophoroside-5-O-Glucoside	21675	8340	5005	170510	120402	130809	1.22998	0.00827009	0.0310577	12.0423	3.59004	up
pmf0116	Delphinidin-3,5-di-O-glucoside	66469.2	18652.9	37001.8	489093	458709	515262	1.24733	3.81488e-05	0.00183996	11.9802	3.58258	up
Lmfn004036	Morin-3-O-lyxoside*	10872.8	11358.2	12685.6	132392	123397	139629	1.29492	0.00134544	0.010502	11.3246	3.50139	up
Lmfn004065	Morin-3-O-arabinoside*	10872.8	11358.2	12685.6	132392	123397	139629	1.29492	0.00134544	0.010502	11.3246	3.50139	up
Wbtn004512	1,8-dihydroxy-4,5-dimethoxy-3-{[(2s,3r,4s,5s,6r)-3,4,5-trihydroxy-6-(hydroxymethyl)oxan-2-yl]oxy}xanthen-9-one	72541.8	74213.4	88114.3	818642	870458	850478	1.2946	0.000111862	0.00297205	10.8127	3.43466	up
Smsp101702	Petunidin-3-O-rutinoside-O-arabinoside	2000.81	3550.97	6050.51	43705.8	37132.1	37885.9	1.25266	0.000480259	0.00586134	10.2328	3.35513	up
Zmcp004272	kaempferol-3-sinapoyldiglucoside	86189.4	56685	69262.4	661859	622797	821155	1.28581	0.00812829	0.0310577	9.92667	3.31131	up
MWSHY0098	Epigallocatechin	10769.4	13305	6530.37	96969	99469.2	97248.3	1.27506	9.17269e-05	0.00273652	9.59611	3.26245	up
mws4183	Quercetin-3-O-arabinoside	10206.6	27641.8	10645.9	127318	154915	164526	1.2462	0.00182754	0.0121159	9.21261	3.20361	up
mws0049	Gallocatechin	4041.06	5658.42	6055.46	41464.1	50924.3	44345.7	1.28612	0.00342787	0.0175373	8.67881	3.1175	up
Lmpp003789	Cyanidin-3-O-(6''-O-p-Coumaroyl)glucoside	153420	65854.8	35088.3	698030	712211	615692	1.21088	0.00025794	0.0044348	7.96473	2.99363	up
pmp001080	Diosmetin-7-O-Neohesperidoside (Neodiosmin)*	5005	9168.39	2437.71	47655.4	46183.7	37218.1	1.22145	0.00143237	0.0108399	7.88974	2.97998	up
pme2960	Naringenin chalcone; 2',4,4',6'-Tetrahydroxychalcone*	82230.8	90532.2	80498.3	608857	537466	549925	1.29436	0.00175987	0.0119627	6.69762	2.74365	up
MWSHY0092	Eriodictyol-7-O-Rutinoside (Eriocitrin)	5789.56	8636.32	6716.21	46817.8	38345	53350	1.28004	0.00999974	0.0357991	6.55152	2.71183	up
MWSHY0167	Catechin*	8305.08	8473.63	10437.1	53777.3	65400.9	58119.5	1.29028	0.00342908	0.0175373	6.51451	2.70366	up
mws0914	3,5,7-Trihydroxyflavanone (Pinobanksin)	298184	251667	310935	1.74517e+06	1.9525e+06	1.82257e+06	1.29252	0.000683494	0.00757563	6.41302	2.681	up
mws0059	Quercetin-3-O-rutinoside (Rutin)	11150.6	14156.7	10869.8	61308.2	74640.6	66177.2	1.28758	0.00301472	0.0170411	5.58712	2.4821	up
Zbsp007084	Butin; 7,3',4'-Trihydroxyflavanone*	108935	122492	89606.4	584689	509118	607664	1.28604	0.00204606	0.0132378	5.29998	2.40599	up
Cmsp002257	Peonidin-3-O-sambubioside	15709.7	11147.4	10147.9	53890.1	59920.9	62726.4	1.27628	0.000293835	0.00464086	4.77063	2.25418	up
pmp001110	Apigenin-6-C-xyloside-8-C-arabinoside	19939.5	52683.7	51544.9	204025	143410	195140	1.18836	0.00648775	0.0268289	4.36968	2.12753	up
mws2627	Tamarixetin (3,3',5,7-Tetrahydroxy-4'-Methoxyflavone)	703521	656430	646744	2.74897e+06	2.68792e+06	3.05436e+06	1.29358	0.002256	0.0142526	4.23146	2.08116	up
Hmln006813	4'-hydroxy-2,4,6-trimethoxydihydrochalcone	20995.3	17575.9	15810.2	75314	75778.4	77886.4	1.28771	5.51227e-05	0.00197339	4.21061	2.07403	up
Zbpp002351	Isorhamnetin; 3'-Methoxy-3,4',5,7-Tetrahydroxyflavone	226183	226901	199030	937279	911071	894435	1.29377	3.56793e-06	0.000480406	4.20599	2.07245	up
Hagn002504	5,7,5'-Trimethoxy-3',4'-methylenedioxyflavonoid	40596.6	44785.6	46625.1	183450	172435	187676	1.29342	0.000264271	0.0044348	4.11766	2.04182	up
Zbpp002027	Isorhamnetin-3-O-(6''-malonyl)glucoside*	410551	615097	515045	2.02473e+06	2.04045e+06	1.93031e+06	1.2777	0.000133745	0.00297205	3.89142	1.9603	up
pma0760	3'-O-Methyltricetin-7-O-(6''-malonyl)glucoside*	410551	615097	515045	2.02473e+06	2.04045e+06	1.93031e+06	1.2777	0.000133745	0.00297205	3.89142	1.9603	up
Zmhp005139	Tamarixetin-3-O-(6''-malonyl)glucoside*	535948	549681	333523	1.4763e+06	2.05622e+06	1.74604e+06	1.24722	0.00834107	0.0310948	3.71952	1.89512	up
Lmdp004307	Farrerol-7-O-glucoside	17054.7	9108.44	9204.21	36960.9	45878.2	42728.3	1.23034	0.00125804	0.010502	3.55037	1.82797	up
pme1598	Hesperetin-5-O-glucoside	5.41502e+06	6.14493e+06	4.63454e+06	1.90158e+07	1.66765e+07	1.68605e+07	1.28091	0.000554105	0.00648822	3.2451	1.69826	up
Lamp007327	3,9-dihydroeucomnalin malonyl glucoside	497567	630641	536841	1.61574e+06	1.93651e+06	1.82145e+06	1.28233	0.00200764	0.0131476	3.22735	1.69035	up
pme1201	Phloretin	55505.5	46421.9	56889.6	166198	171201	172463	1.28845	4.36284e-05	0.00183996	3.21037	1.68274	up
Zbzp003694	Cyanidin-3-O-(6''-O-caffeoyl)glucoside-O-malonylglucoside	146745	58689.7	129332	357975	380828	325424	1.1718	0.00328279	0.0175373	3.17902	1.66858	up
Wbtn006715	1,2,4,5,8-pentahydroxy-6-methylanthracene-9,10-dione*	412881	333128	351047	1.00002e+06	1.04205e+06	1.15281e+06	1.28305	0.000808175	0.00788546	2.91223	1.54213	up
mws0856	Quercetin-4'-O-glucoside (Spiraeoside)*	6.12761e+06	5.32989e+06	6.61864e+06	1.81686e+07	1.75812e+07	1.68247e+07	1.28629	2.91744e-05	0.00174074	2.9085	1.54028	up
Lmqn006260	2',3',4',5,7-Pentahydroxyflavone*	391521	363011	334129	1.00532e+06	1.03406e+06	1.07794e+06	1.29052	2.34278e-05	0.00174074	2.86344	1.51775	up
mws2118	Phloretin-2'-O-glucoside (Phlorizin)	134818	138734	161513	414622	416160	407750	1.28906	0.000374212	0.0052882	2.84677	1.50933	up
MWSHY0151	Quercetagetin; 3,3',4',5,6,7-Hexahydroxyflavone	69588	80768.2	86493	211156	238262	213360	1.28316	0.000555788	0.00648822	2.79831	1.48456	up
Wbtn005071	2,5-dihydroxy-1,6-dimethoxy-8-{[(2s,3r,4s,5s,6r)-3,4,5-trihydroxy-6-(hydroxymethyl)oxan-2-yl]oxy}xanthen-9-one	546470	496019	438705	1.24645e+06	1.34256e+06	1.51413e+06	1.27862	0.00338644	0.0175373	2.77016	1.46997	up
pmp000172	5,2'-Dihydroxy-7,8-dimethoxyflavone glycoside*	110961	131225	111922	336711	259723	346807	1.26615	0.0149793	0.0490481	2.66371	1.41344	up
mws0913	Kaempferol-3-O-galactoside (Trifolin)*	720497	747565	727340	1.96676e+06	2.05456e+06	1.80394e+06	1.29214	0.00333729	0.0175373	2.65339	1.40784	up
HJN055	Dihydrocharcone-4'-O-glucoside*	188648	181679	159936	465289	457545	473319	1.28921	7.90862e-05	0.00265433	2.63294	1.39667	up
Wbtp005759	1,2,5,7,8-pentahydroxy-3-methylanthracene-9,10-dione	2.1759e+06	1.94699e+06	2.05105e+06	5.74581e+06	5.08517e+06	5.41687e+06	1.28997	0.00133018	0.010502	2.63168	1.39599	up
mws1329	Quercetin-7-O-glucoside	5.83587e+06	5.80221e+06	5.08769e+06	1.43648e+07	1.47246e+07	1.4267e+07	1.29041	4.45428e-05	0.00183996	2.59219	1.37417	up
HJN104	Dihydromyricetin-3-O-glucoside	23920.8	18617.1	16844.9	46855.3	59699.6	46319.9	1.24822	0.00856471	0.0315017	2.5744	1.36424	up
Zblp004976	2,4'-Dihydroxy-4,6-dimethoxydihydrochalcone	105629	107565	86206.2	232062	283967	254484	1.27273	0.00329781	0.0175373	2.57353	1.36375	up
Lmfn005487	Quercetin-3-O-Sulfonate	1633.8	1945.03	1443.77	4391.9	3900.52	4600.64	1.26865	0.000845476	0.00788546	2.56701	1.36009	up
MWSHY0102	Morin	143206	141018	118438	349516	325299	356443	1.28337	8.63982e-05	0.00272917	2.56111	1.35677	up
Lmqn004838	3-O-Methylellagic acid	91198.5	87168.5	56150.3	190936	193099	214327	1.23013	0.00147358	0.0108399	2.55146	1.35132	up
mws0032	Myricetin	992587	925469	672481	1.80223e+06	1.9701e+06	2.32185e+06	1.23228	0.00518461	0.0233261	2.35248	1.23418	up
HJAP056	Dihydroxy-dimethoxyflavone-7-O-glucoside*	144572	136913	79828.8	323788	262237	255726	1.1743	0.00584239	0.0250989	2.3297	1.22015	up
mws0089	Kaempferol-7-O-glucoside*	2.29454e+06	2.11247e+06	1.85891e+06	4.73154e+06	5.30148e+06	4.35455e+06	1.27087	0.00382057	0.0191742	2.29616	1.19923	up
pme2954	Quercetin	211961	227153	182895	448375	452084	520449	1.2727	0.00182427	0.0121159	2.28439	1.19181	up
pmf0027	Cyanidin-3-O-galactoside	8.68887e+06	7.42631e+06	9.15279e+06	2.00183e+07	1.91126e+07	1.83068e+07	1.27908	0.000116209	0.00297205	2.27314	1.18469	up
pmn001716	Carthamone*	1150033	1.22647e+06	1.15799e+06	2.59341e+06	2.58006e+06	2.82248e+06	1.29152	0.00133679	0.010502	2.26226	1.17776	up
mws0044	Taxifolin(Dihydroquercetin)	38186	39554.3	36125.9	82209.3	82382.4	91067.4	1.28915	0.00168716	0.0116886	2.24526	1.16688	up
WaYn005089	Neosakuranin	2.12168e+06	2.06556e+06	1.95226e+06	4.08944e+06	4.9628e+06	4.70932e+06	1.28103	0.00839616	0.0310948	2.24148	1.16445	up
Zblp002068	Cyanidin-3-O-glucoside	7.87104e+06	8.48896e+06	9.22421e+06	1.97697e+07	1.93809e+07	1.78941e+07	1.28449	0.000242141	0.0044348	2.22968	1.15684	up
Zajn002491	catechin-4-β-D-galactopyranoside	20985.5	23401.2	16680.2	47495.1	42584.5	44052.3	1.25335	0.000851688	0.00788546	2.19647	1.13519	up
Lmdp003808	Azaleatin (5-O-Methylquercetin)	715681	882552	681045	1.64756e+06	1.64606e+06	1.66787e+06	1.27055	0.0043925	0.0208741	2.17678	1.1222	up
pmb3012	Chrysoeriol-7-O-glucoside	2.32311e+06	2.12391e+06	1.9061e+06	4.65e+06	4.31101e+06	4.57979e+06	1.27938	0.00013018	0.00297205	2.13136	1.09178	up
MWSHY0017	Naringenin (5,7,4'-Trihydroxyflavanone)*	794129	796287	820186	1.73231e+06	1.68507e+06	1.71923e+06	1.29559	5.93156e-06	0.00063705	2.13084	1.09142	up
mws1326	Herbacetin	4864.78	6642.17	5183.22	11690.2	12279.6	11054.3	1.25296	0.00146859	0.0108399	2.09849	1.06935	up
Lmjp004941	3,5,4'-Trihydroxy-7-methoxyflavone (Rhamnocitrin)*	36493.7	45961.6	54046.1	95170.7	91903.8	95578.5	1.23871	0.00807148	0.0310577	2.0707	1.05012	up
HJN041	Epicatechin glucoside	12586.2	9888.91	9898.78	22522	21635.8	22645.7	1.26501	0.0028319	0.0164097	2.0635	1.04509	up
Hmcp001629	Kaempferol-3-O-(6''-Malonyl)glucoside-7-O-Glucoside	204264	270565	160503	374674	462663	455746	1.18058	0.00708961	0.0284113	2.03528	1.02523	up
Lmzn001894	Kaempferol-3-O-glucuronide*	15085.7	11736.6	18695	30820.5	32255.9	29370.7	1.21269	0.00810258	0.0310577	2.03103	1.02221	up
pmp000001	Hispidulin (5,7,4'-Trihydroxy-6-methoxyflavone)*	39623.4	47852.7	44461.9	88520.2	78683.2	100070	1.25729	0.0102538	0.0364654	2.02575	1.01846	up
Hajp007218	5,7,3',5'-tetrahydroxy-6-methylfavanone*	42530.8	42386.1	38402.1	79667	83774.6	84600.9	1.28868	3.81371e-05	0.00183996	2.01139	1.00819	up
Lamn006359	4'-demethyl-3,9-dihydroeucomin glucoside	2.68857e+06	2.57477e+06	2.56468e+06	5.21815e+06	5.05431e+06	5.45423e+06	1.29251	0.000731194	0.00757563	2.00902	1.0065	up
Xmyn008071	Gnetifolin B*	15072.3	13719.6	14064.9	27780	26954.4	31188.2	1.28165	0.00462805	0.0218005	2.00488	1.00351	up
Zmcp002986	Cyanidin-3-O-sophoroside-5-O-glucoside	1.44281e+07	1.85084e+07	1.71085e+07	7.23378e+06	9.57205e+06	6.86315e+06	1.22841	0.00540732	0.0239978	0.472955	-1.08023	down
Lmsp004721	Tamarixetin-3-O-glucoside-7-O-rhamnoside*	603451	655497	661099	271526	201815	325372	1.2357	0.00268713	0.0160332	0.415986	-1.26539	down
Rahp002335	Ginnalin C (2-O-Galloyl-1,5-Anhydro-D-Glucitol)*	1.23768e+07	1.62363e+07	1.28369e+07	6.37448e+06	4.91544e+06	5.41459e+06	1.25747	0.0133223	0.0452789	0.403003	-1.31114	down
Rahp002201	Maplexin B (4-O-Galloyl-1,5-Anhydro-D-Glucitol)*	1.23768e+07	1.62363e+07	1.28369e+07	6.37448e+06	4.91544e+06	5.41459e+06	1.25747	0.0133223	0.0452789	0.403003	-1.31114	down
Lmqp002290	Cyanidin-3,3'-di-O-glucoside-7-O-(6''-O-caffeoyl)glucoside	70653.6	79979.2	78328	30947.6	26333.6	23384.9	1.27784	0.000247931	0.0044348	0.352314	-1.50507	down
Smnp003415	7-O-Methylaloesin	7.93883e+06	7.53962e+06	8.49625e+06	2.5414e+06	2.64709e+06	2.9211e+06	1.28998	0.000804374	0.00788546	0.338256	-1.56381	down
mws1179	Naringenin-7-O-glucoside (Prunin)*	891660	908298	700062	275301	223122	321631	1.26039	0.00648827	0.0268289	0.328019	-1.60815	down
Zmhn001036	Choerospondin	2.51748e+06	2.72663e+06	3.0224e+06	918136	878764	906901	1.29018	0.00592807	0.0252649	0.327079	-1.61229	down
HJN051	Tamarixetin-3-O-rutinoside	676456	778221	635582	241407	263243	175718	1.2602	0.00161329	0.0114906	0.325494	-1.6193	down
HJN090	Butin-7-O-glucoside*	1.16056e+06	1.08443e+06	1.26683e+06	415386	378760	345158	1.28658	0.00169778	0.0116886	0.324421	-1.62406	down
Zblp002245	Petunidin-3-O-glucoside	1.78131e+06	1.98386e+06	2.00521e+06	657098	543211	520436	1.28506	0.000316195	0.00471657	0.298203	-1.74563	down
Hmgp001902	Pectolinarigenin-7-O-glucoside	984989	919978	667093	170097	183803	306432	1.23519	0.0116134	0.0404961	0.256733	-1.96166	down
Zbzp003512	Cyanidin3-O-caffeoylglucoside-5-O-glucoside	6.34889e+07	5.29721e+07	4.26649e+07	1.40104e+07	8.27562e+06	1.43209e+07	1.24669	0.0139967	0.0469763	0.23005	-2.11998	down
Zmjp004610	5,4'-Dihydroxy-3,6,7,3'-tetramethoxyflavone-4'-O-glucoside	392254	334991	315409	33759	17169	26675	1.28068	0.00379557	0.0191742	0.0744283	-3.74801	down
