# Supplementary material for: Characterization Variation of the Differential Coloring Substances in Rapeseed Petals with Different Colors Using UPLC-HESI-MS/MS
Source: Molecules. 2023 Jul 26;28(15):5670. doi: 10.3390/molecules28155670 (PMC10419860; doi:10.3390/molecules28155670)
Supplement: Supplementary file 1 [file molecules-28-05670-s001.zip › Table S4.xlsx]

## Sheet: Sheet1
Index	Formula	Compounds	Class I	Class II	LP-1	LP-2	LP-3	PP-1	PP-2	PP-3	DP-1	DP-2	DP-3	VIP	P-value	FDR	Type
Wbtn005728	C20H24O11	Tetrahydroswertianolin	Flavonoids	Other Flavonoids	21218.7	24093.7	20036.7	36209.3	33941.2	33516.6	49318.6	55406.1	51356.7	1.22935	1.16723e-05	5.02094e-05	sig
Zbdn007423	C11H12O4	6,7-Dimethoxy-4-chromanone	Flavonoids	Other Flavonoids	1.6498e+06	1.63614e+06	1.63846e+06	160202	164321	157050	459355	440256	448502	1.17401	6.29264e-13	3.41061e-10	sig
Wbtn005483	C16H14O8	1,3,6-trihydroxy-2,5,7-trimethoxyxanthen-9-one	Flavonoids	Other Flavonoids	155111	167336	164503	73617.4	87345.1	104116	176569	178282	126184	2.08149	0.0055979	0.0094519	sig
Lamp008287	C17H16O5	(6aR,11aR)-3-Hydroxy-9,10-dimethoxypterocarpan*	Flavonoids	Other Flavonoids	8492.68	13283.3	14634.7	15596.4	15926.7	15639.2	21281.8	23161.7	21706.1	1.29586	0.00226209	0.00422776	sig
Lamp006438	C26H28O13	Astrapterocarpan-3-O-malonyl glucoside	Flavonoids	Other Flavonoids	361109	286558	251287	609538	541845	687514	264153	256738	244109	2.40849	0.000339481	0.000810566	sig
Wbtp004753	C15H10O7	1,2,3,7,8-pentahydroxy-6-methylanthracene-9,10-dione	Flavonoids	Other Flavonoids	4.71751e+07	3.83133e+07	2.38839e+07	7.41114e+06	7.49584e+06	9.50766e+06	1.27159e+07	23834240	1.61252e+07	1.26151	0.0100989	0.0160046	sig
Smnp003415	C20H24O9	7-O-Methylaloesin	Flavonoids	Other Flavonoids	1.03366e+06	1.78477e+06	1.23153e+06	1.94347e+06	1.97694e+06	1.8153e+06	2.91488e+06	2.3883e+06	2.5808e+06	1.07023	0.00389511	0.00694456	sig
Wbtp004961	C15H10O7	1,2,4,5-tetrahydroxy-7-(hydroxymethyl)anthracene-9,10-dione	Flavonoids	Other Flavonoids	7.72333e+06	7.93991e+06	1.05289e+07	48862550	48184705	2.57624e+07	1.25835e+07	1.18089e+07	1.35657e+07	1.85135	0.00407156	0.00721172	sig
Zajn002491	C21H24O11	catechin-4-β-D-galactopyranoside	Flavonoids	Flavanols	132240	123420	120760	37093.1	13767.5	11406.3	60227.6	59284.2	67190.4	1.54814	2.64886e-05	9.50783e-05	sig
MWSHY0167	C15H14O6	Catechin*	Flavonoids	Flavanols	113560	85929.4	72137.4	65443.4	54286	51363.9	163902	150345	231992	2.48341	0.00418415	0.007387	sig
mws0919	C21H20O10	Kaempferol-3-O-rhamnoside (Afzelin)(Kaempferin)*	Flavonoids	Flavonols	1.56855e+06	1.60144e+06	1.55484e+06	4135.45	4884.82	1171.8	61511.3	53148.5	56690.2	1.23434	1.54612e-11	2.79332e-09	sig
pme0321	C21H20O10	Kaempferol-7-O-rhamnoside*	Flavonoids	Flavonols	1.60563e+06	1.83873e+06	1.32986e+06	3792.36	6842.58	4247.93	74255.7	63869.3	67486.2	1.21187	1.78323e-05	6.80642e-05	sig
Lmzn001894	C21H18O12	Kaempferol-3-O-glucuronide*	Flavonoids	Flavonols	19960.8	15415.9	15480.1	57974.9	56034.1	56391.5	37286.3	34994.7	34086.1	1.02239	6.78675e-07	6.0302e-06	sig
MWSHY0051	C15H10O6	Kaempferol (3,5,7,4'-Tetrahydroxyflavone)	Flavonoids	Flavonols	134803	133700	150754	209011	197101	206048	671005	688671	699251	1.94595	1.92026e-09	1.15642e-07	sig
Lmwp003888	C33H40O21	Kaempferol-3-O-sophoroside-7-O-glucoside	Flavonoids	Flavonols	389932	301407	265773	5.10161e+06	4.17788e+06	4.01868e+06	605488	810195	1.62794e+06	1.51429	7.44141e-05	0.000219198	sig
Smsn003768	C22H22O15S	Tamarixetin-3-O-glucoside-7-O-sulfonate	Flavonoids	Flavonols	6498.34	13660.4	9433.54	33302.5	23714.6	36935.4	104176	81514.2	85927.2	1.23716	5.26494e-05	0.000166877	sig
Hmcp001636	C23H24O13	Limocitrin-7-O-glucoside*	Flavonoids	Flavonols	295889	280458	298367	433294	389770	434219	1.2695e+06	1.32616e+06	1.32628e+06	1.93978	7.62942e-09	2.75677e-07	sig
Zmhp006502	C25H24O14	Kaempferide-3-O-(6''-malonyl)glucoside	Flavonoids	Flavonols	380777	263510	289605	521225	680106	490293	278535	251494	258858	2.38157	0.00371579	0.00664672	sig
Lmyp003500	C28H24O15	Kaempferol-3-O-(2''-galloyl)galactoside*	Flavonoids	Flavonols	9	9	9	26467.9	78830.6	109787	9	9	9	2.29286	0.0168931	0.0247462	sig
Lmyp003599	C28H24O15	Kaempferol-3-O-(6''-galloyl)glucoside*	Flavonoids	Flavonols	9	9	9	26467.9	78830.6	109787	9	9	9	2.29286	0.0168931	0.0247462	sig
Zbjn004215	C27H30O16	Kaempferol-3-O-sophoroside	Flavonoids	Flavonols	292145	99641.7	117143	457001	422963	448892	1.32643e+06	1.24841e+06	1.1259e+06	1.22282	1.26785e-05	5.36856e-05	sig
Hmap001882	C39H50O26	Kaempferol-3-O-sophorotrioside-7-O-glucoside	Flavonoids	Flavonols	173035	27125	150142	51982.9	111753	107961	977047	468010	646801	2.02497	0.00520316	0.00886828	sig
Lmpn007255	C16H12O8	Patuletin (Quercetagetin-6-methyl ether)	Flavonoids	Flavonols	2030.34	1903.1	2388.4	7198.08	6916.45	7072.51	3747.09	2821.54	3090.54	1.69009	3.41062e-06	1.9877e-05	sig
HJAP005	C22H22O13	Laricitrin-3-O-glucoside*	Flavonoids	Flavonols	76871.8	75846.4	86700	991780	684980	963250	148377	275270	215045	1.54887	0.000176774	0.000451941	sig
Lmjp003231	C22H22O13	Patuletin-3-O-glucoside*	Flavonoids	Flavonols	76871.8	75846.4	86700	991780	684980	963250	148377	275270	215045	1.54887	0.000176774	0.000451941	sig
pmb0565	C23H24O13	Syringetin-3-O-glucoside*	Flavonoids	Flavonols	795555	212639	242943	394680	454782	393081	1.40046e+06	1.05701e+06	1.41753e+06	1.78756	0.00439137	0.00772767	sig
Lmpp003465	C21H20O13	Myricetin-3-O-β-D-glucoside*	Flavonoids	Flavonols	437340	474125	408781	2.36601e+06	2.05551e+06	1.86543e+06	919355	931383	1.09746e+06	1.28742	3.87303e-05	0.000129579	sig
pmb0709	C30H32O20	Quercetin-7-O-(6''-malonyl)glucosyl-5-O-glucoside	Flavonoids	Flavonols	32742.5	67196.9	136735	194638	213937	288406	78882	179672	78001.4	1.25498	0.0290497	0.0390694	sig
pmp001105	C33H40O20	Kaempferol-3-O-neohesperidoside-7-O-glucoside*	Flavonoids	Flavonols	5.91345e+06	6.57618e+06	4.4792e+06	4.44719e+06	3.71109e+06	4.36021e+06	1.37178e+06	1.26341e+06	1.46611e+06	1.97498	0.000612404	0.00134382	sig
Lmfn003760	C21H18O13	Quercetin-4'-O-glucuronide*	Flavonoids	Flavonols	20393.9	21139	22368.7	8160.02	7084.82	9315.6	20608.8	21751	21348.1	2.29252	3.25686e-06	1.9398e-05	sig
MWSHY0136	C21H20O11	Kaempferol-3-O-glucoside (Astragalin)*	Flavonoids	Flavonols	6.25049e+06	10396395	11563180	1.84839e+07	2.21952e+07	2.13607e+07	1.67254e+07	7.49164e+06	1.64245e+07	1.21672	0.0234138	0.0328764	sig
Lmmp003903	C23H22O12	Kaempferol-3-O-(2''-O-acetyl)glucoside	Flavonoids	Flavonols	521241	598746	367244	3.41326e+06	3.0565e+06	3.47785e+06	1.55129e+06	1.89773e+06	645265	1.29227	0.000369289	0.000866469	sig
Lmtp004126	C24H22O16	Myricetin-3-O-(6''-malony)glucoside	Flavonoids	Flavonols	83888.1	105045	120855	226850	241875	141740	47654.3	93997.6	93882.2	2.21136	0.0125255	0.0191235	sig
HJAP127	C33H40O20	Quercetin-3-O-(2''-O-Rhamnosyl)rutinoside	Flavonoids	Flavonols	19406585	8781125	10453710	8622.32	1377.42	3340	9	9	9	1.11622	0.0044474	0.00775423	sig
Lmsp004004	C44H50O24	Kaempferol-3-O-(6''-O-sinnapoyl)sophoroside-7-O-rhamnoside	Flavonoids	Flavonols	130065	782816	671795	1.77094e+06	787739	850305	9	9	9	2.38779	0.0282781	0.0383169	sig
Hagn002504	C19H16O7	5,7,5'-Trimethoxy-3',4'-methylenedioxyflavonoid	Flavonoids	Flavones	60900.7	61139.9	61887.6	58664.7	60635	63150.7	168121	154554	156733	2.31463	2.11124e-07	2.66114e-06	sig
HJAP056	C23H24O11	Dihydroxy-dimethoxyflavone-7-O-glucoside*	Flavonoids	Flavones	52441.8	54834.6	38274.1	78992.9	71558.4	106813	200890	181905	209403	1.54549	3.75133e-05	0.000128714	sig
pmn001702	C21H18O12	Tetahydroxyflavone-7-O-glucuronide*	Flavonoids	Flavones	24161.8	19520.1	17498.6	63454.5	50616.6	54772.5	35827.2	27567.8	33307.3	1.42783	0.000306155	0.000737494	sig
pmb2999	C22H22O11	Chrysoeriol-5-O-glucoside	Flavonoids	Flavones	2.15336e+06	2.17958e+06	2.34319e+06	7.74525e+06	6.86061e+06	8.32039e+06	4.30985e+06	5.07332e+06	4.22072e+06	1.10241	3.79764e-05	0.000128714	sig
MWS20148	C21H20O10	Apigenin-4'-O-glucoside*	Flavonoids	Flavones	234583	143748	184178	6692.11	38260.6	13340	33034.6	39663.2	64250.9	1.04276	0.000897365	0.00190734	sig
MWSHY0189	C21H20O10	Apigenin-7-O-glucoside(Cosmosiin)*	Flavonoids	Flavones	234583	143748	184178	6692.11	38260.6	13340	33034.6	39663.2	64250.9	1.04276	0.000897365	0.00190734	sig
Cwjp002695	C43H48O24	Luteolin-7-O-(2'''-O-rhamnosyl)sophoroside-5-O-glucoside	Flavonoids	Flavones	853939	880173	727560	4.71613e+06	4.34541e+06	4.8811e+06	1.67748e+06	2.83181e+06	2.04079e+06	1.15996	4.95142e-05	0.000157863	sig
Zmjp004610	C25H28O13	5,4'-Dihydroxy-3,6,7,3'-tetramethoxyflavone-4'-O-glucoside	Flavonoids	Flavones	378840	616335	322503	4065565	3449625	3971295	576170	612990	567800	2.0773	1.77379e-06	1.23256e-05	sig
MWSHY0095	C17H14O7	Tricin (5,7,4'-Trihydroxy-3',5'-dimethoxyflavone)	Flavonoids	Flavones	14309.7	34078.7	23959.3	38969.6	39878	18243.2	69614.1	53123.1	66923	1.46634	0.0084322	0.0138493	sig
Lmbn006032	C15H10O7	Hypolaetin	Flavonoids	Flavones	6519.05	13119.4	9975.2	4123.1	4144.98	5274.59	25684.7	32741.5	32071.9	2.58821	9.75602e-05	0.000278303	sig
Lmtp003948	C22H24O12	3',5',5,7-Tetrahydroxy-4'-methoxyflavanone-3'-O-glucoside	Flavonoids	Flavones	422295	576170	465765	6908685	1.9684e+06	5880675	933020	1760825	1.04507e+06	1.42059	0.0253035	0.0348084	sig
MWSslk166	C15H10O4	4',5-Dihydroxyflavone	Flavonoids	Flavones	9302.59	8640.06	8805.35	21951.8	17577.7	17622.9	16784.1	8807.84	11566.4	1.46686	0.0110882	0.0173694	sig
pma0795	C24H22O15	Tricetin-5-O-(6''-malonyl)glucoside	Flavonoids	Flavones	505914	779594	1.09972e+06	1.19493e+07	7.03051e+06	9.63453e+06	1.74833e+06	3.15602e+06	5.74102e+06	1.0492	0.00310897	0.00567361	sig
NK10256198	C15H10O6	3,5,7,2'-Tetrahydroxyflavone; Datiscetin	Flavonoids	Flavones	37656.1	35952.9	37652.9	64774.9	64909	65493.7	167129	158355	175029	1.65152	1.2704e-07	1.86096e-06	sig
pmp000172	C23H24O11	5,2'-Dihydroxy-7,8-dimethoxyflavone glycoside*	Flavonoids	Flavones	41971	97514.8	57580.6	144082	69491.4	122169	337568	306702	375909	1.65413	0.000134138	0.000365341	sig
Zmap009745	C18H16O7	Ayanin (3',5-Dihydroxy-3,4',7-Trimethoxyflavone)	Flavonoids	Flavones	32293.7	28177.3	30370.6	23114.6	20971.7	26111.6	13795.5	7724.33	9101.31	1.87555	0.000251747	0.000620213	sig
Zmjp003031	C27H30O16	Orientin-2''-O-galactoside	Flavonoids	Flavones	885709	970303	812086	3.31287e+06	3.55698e+06	3.69048e+06	2.43889e+06	1.92409e+06	1.6944e+06	1.08446	4.20711e-05	0.000138197	sig
Lmmp004269	C37H34O21	Luteolin-7-O-glucuronide-(2→1)-(2''-Feruloyl)glucuronide	Flavonoids	Flavones	21169.3	17199.3	44505.4	108381	86121.7	77740.1	44941.8	42304.1	34092.5	1.4902	0.00221344	0.00415116	sig
Lmtn002997	C22H22O13	Mearnsetin-3-O-glucoside	Flavonoids	Flavones	78772.6	67871.5	69371.9	81006.2	40236.8	84642.5	16195.5	24014.6	32101.8	1.92962	0.0152002	0.0225713	sig
pmb3041	C23H22O14	Tricin-7-O-saccharic acid	Flavonoids	Flavones	62699.6	61835.2	58727.2	9648.64	10450.6	9788.79	12774.3	30680.2	23400.1	1.06233	5.73033e-05	0.000179902	sig
Lmtp002822	C25H26O13	Apigenin-6-C-arabinoside-8-C-xyloside	Flavonoids	Flavones	93993.6	25005	165811	468981	332810	216835	128022	95035	185125	1.21819	0.0293699	0.0394022	sig
pmb1108	C33H40O21	Luteolin-6,8-di-C-glucoside-7-O-glucoside	Flavonoids	Flavones	14513	3488.21	7922.61	11009.4	16579.2	6024.41	21228	32145.5	19423.7	1.35791	0.0375395	0.0495046	sig
Zmhp002409	C27H30O16	Isoluteolin-6,8-di-C-glucoside	Flavonoids	Flavones	36941.8	50111.4	36063.5	49316.2	53894.3	65159.4	40943.2	23602.7	23130.3	2.23686	0.0264538	0.036025	sig
pma6640	C22H22O12	3'-O-Methyltricetin-7-O-glucoside	Flavonoids	Flavones	386768	442860	516422	9	9	9	403910	196810	137720	2.21984	0.00249566	0.00463235	sig
Hmcn002875	C15H10O7	6-Hydroxyluteolin	Flavonoids	Flavones	21848.2	10475.4	21995.3	26184.7	25397.8	27958.6	41300.7	66648.1	35747.2	1.28682	0.0295532	0.0395502	sig
Zmhp003113	C42H46O22	Vitexin-2''-O-(6'''-p-coumaroyl)glucoside-4'-O-glucoside	Flavonoids	Flavones	63789.6	48345	49051.7	33841.1	58006.6	32447.9	13927.7	26972.4	22593.1	1.56219	0.0236563	0.0330457	sig
Zbzp004802	C45H49O25+	Pelargonidin-3-O-[2-(xylosyl)-6-(feruloyl)-glucoside]-5-[6-(malonyl)-glucoside]*	Flavonoids	Anthocyanidins	122560	107874	90530.6	768639	638909	821524	161765	370365	361054	1.25919	0.000301535	0.000729606	sig
Cwjp002964	C54H55O28+	Cyanidin-3-O-(6''-O-sinapoyl-2''-O-malonyl)glucoside-5-O-(6'''-O-malonyl)glucoside	Flavonoids	Anthocyanidins	5.79527e+06	5.84251e+06	5.77266e+06	2.14105e+07	2.00875e+07	2.14747e+07	1.30231e+07	1.12732e+07	1.24813e+07	1.11153	5.24431e-07	4.9867e-06	sig
Zbzp104837	C56H59O30+	Cyanidin-3-diferuloyl-diglucoside-5-malonylglucoside	Flavonoids	Anthocyanidins	9.84452e+06	1.02981e+07	1.08189e+07	5.18628e+07	5.10043e+07	5.19698e+07	2.86986e+07	2.45771e+07	2.79691e+07	1.06064	7.00363e-08	1.33302e-06	sig
Cwjp002833	C56H59O30+	Cyanidin-3-O-(6''-O-malonyl)glucoside-7,3'-di-O-(6''-O-feruloyl)glucoside*	Flavonoids	Anthocyanidins	5.04366e+06	5.40539e+06	5.24176e+06	2.48212e+07	2.69828e+07	3.078e+07	1.31314e+07	1.37508e+07	1.17386e+07	1.20491	1.71431e-05	6.63683e-05	sig
pmf0618	C40H45O23+	Cyanidin-3-O-(6''-O-p-hydroxybenzoyl)sophoroside-5-O-glucoside	Flavonoids	Anthocyanidins	1.39993e+06	1.50854e+06	1.3146e+06	771557	699986	807307	402970	374652	374489	1.39519	3.75702e-06	2.07786e-05	sig
Zbzp005074	C56H59O30+	Cyanidin-3-O-[2-(2-(sinapoyl)-xylosyl)-6-(caffeoyl)-glucoside]-5-O-[6-(malonyl)-glucoside]*	Flavonoids	Anthocyanidins	6.71708e+06	5.81168e+06	5.91282e+06	2.90723e+07	3.26958e+07	2.42947e+07	1.53158e+07	1.51016e+07	1.41442e+07	1.12774	9.29348e-05	0.000266511	sig
pme1777	C27H31O16+	Cyanidin-3,5-O-diglucoside (Cyanin)	Flavonoids	Anthocyanidins	229361	236332	242721	721361	654964	657864	378401	406768	487961	1.17112	2.91713e-05	0.000104019	sig
Zbmp002041	C27H27O19+	Delphinidin-3,5-di-O-glucuronide	Flavonoids	Anthocyanidins	25166.8	7758.24	16546.7	21571.4	18649.8	31550.5	79745.7	67018.3	60245.4	1.64626	0.00057379	0.00127457	sig
Zbzp004047	C37H39O19+	Cyanidin-3-O-feruloylglucoside-5-O-glucoside	Flavonoids	Anthocyanidins	1.09406e+06	690005	2.79231e+06	6.33961e+06	3.59925e+06	5.65925e+06	1983725	1.77614e+06	2.49652e+06	1.39498	0.0114343	0.0178599	sig
Zmcp004218	C43H49O24+	Cyanidin-3-O-(6''-O-feruloyl)sophoroside-5-O-Glucoside	Flavonoids	Anthocyanidins	1.14424e+06	750060	972196	5.09465e+06	6.04936e+06	6.49915e+06	2.57098e+06	2.89808e+06	2.38451e+06	1.15097	3.2515e-05	0.000115184	sig
Zbzp004837	C57H61O30+	Cyanidin-3-O-[2-(2-(sinapoyl)-xylosyl)-6-(feruloyl)-glucoside]-5-O-[6-(malonyl)-glucoside]	Flavonoids	Anthocyanidins	2993.07	5159.97	5005	29604.2	45307.3	18719.9	7112.74	6505.64	14090.3	1.54295	0.0145343	0.0218294	sig
pmf0619	C44H51O24+	Peonidin-3-O-(6''-O-feruloyl)sophoroside-5-O-glucoside	Flavonoids	Anthocyanidins	39306.2	14963.1	20341.2	97031.4	83235.8	65657	164593	179128	230894	1.01195	0.000346194	0.00082297	sig
Lmjp002236	C41H45O22+	Cyanidin-3-O-[6''-O-(Z)-p-coumaroyl-2''-O-xylosyl]glucoside-5-O-glucoside	Flavonoids	Anthocyanidins	11651.3	7700.52	2839.36	58153.1	43272.8	52728.6	18310.7	23567.7	15896.6	1.18315	0.000172389	0.000447056	sig
Zbzp004518	C53H57O27+	Cyanidin-3-diferuloyl-diglucoside-5-glucoside	Flavonoids	Anthocyanidins	3.80915e+06	4.0453e+06	4.28092e+06	4350470	4.8843e+06	4051850	3395000	3.49556e+06	2.31536e+06	2.0741	0.0296687	0.039607	sig
Lmqp002290	C42H47O24+	Cyanidin-3,3'-di-O-glucoside-7-O-(6''-O-caffeoyl)glucoside	Flavonoids	Anthocyanidins	5380.51	1832.72	3659.83	5380.51	5890.24	10438.9	24427.2	28747.2	57770.4	1.69368	0.0161122	0.0238602	sig
Zbzp005394	C56H59O29+	Pelargonidin-3-O-[2-(2-(sinapoyl)-xylosyl)-6-(caffeoyl)-glucoside]-5-[6-(malonyl)-glucoside]	Flavonoids	Anthocyanidins	56423.7	50610.1	44883.3	44927.9	48999.9	33644.4	19620.3	16155.7	8828.64	2.00047	0.00123833	0.00252321	sig
Zmbp003860	C23H23O11+	Pelargonidin-3-O-(6''-O-acetyl)glucoside	Flavonoids	Anthocyanidins	94635.9	97763.6	87785.3	324422	321833	291379	113067	99983.1	189739	1.79064	0.000243814	0.000603411	sig
Zmmp003155	C43H49O24+	Petunidin-3-O-(6''-O-caffeoyl)rutinoside-5-O-glucoside	Flavonoids	Anthocyanidins	9	9	9	8612.36	37233.1	36959.2	9	9	9	2.28769	0.01801	0.0261701	sig
Smsp001641	C28H33O16+	Petunidin-3-O-rutinoside	Flavonoids	Anthocyanidins	46143	53078.8	34364.6	188305	189884	189802	81098.2	58797.8	119475	1.43154	0.000198812	0.000503532	sig
Zmmp003591	C33H41O20+	Delphinidin-3-O-(2'''-O-p-coumaroyl)rutinoside	Flavonoids	Anthocyanidins	19406585	8781125	10453710	8622.32	1377.42	3340	9	9	9	1.11622	0.0044474	0.00775423	sig
mws0914	C15H12O5	3,5,7-Trihydroxyflavanone (Pinobanksin)	Flavonoids	Flavanonols	332623	330541	288253	556639	535852	550997	3.33452e+06	3.61964e+06	3763695	1.96457	1.1549e-07	1.84945e-06	sig
mws1094	C15H12O6	Aromadendrin (Dihydrokaempferol)	Flavonoids	Flavanonols	4174.27	5772.54	4919.83	10599.2	17145.9	13767.9	31972.8	29881.1	30201.3	1.16735	1.39144e-05	5.69263e-05	sig
HJN104	C21H22O13	Dihydromyricetin-3-O-glucoside	Flavonoids	Flavanonols	56952.5	60033.2	55078.5	9	9	9	9823.76	9723.11	10192	2.0124	1.11951e-08	3.1719e-07	sig
Lmqn009304	C19H18O5	Eucalyptin (5-Hydroxy-7,4'-dimethoxy-6,8-dimethylflavone)	Flavonoids	Flavanones	441484	410138	407880	107257	104782	101358	229521	208806	289294	1.56763	2.04593e-05	7.64754e-05	sig
mws4074	C20H20O4	Glabranine*	Flavonoids	Flavanones	267730	286801	286664	124061	107855	124393	639703	629957	657108	2.6626	6.30395e-09	2.44289e-07	sig
MWSslk163	C20H20O4	Isobavachin*	Flavonoids	Flavanones	239899	248662	246013	107352	105826	103403	574303	605873	593164	2.66446	3.18918e-09	1.72854e-07	sig
MWSHY0145	C15H12O6	Eriodictyol (5,7,3',4'-Tetrahydroxyflavanone)	Flavonoids	Flavanones	42064.3	43267.9	37719.6	88161.5	85135.8	84374.6	339691	341458	336984	1.7028	1.16529e-11	2.79332e-09	sig
MWSHY0124	C15H12O4	Pinocembrin (Dihydrochrysin)	Flavonoids	Flavanones	76148.8	98303.4	125643	77635.2	78592.8	74536.7	119325	136816	138791	2.34839	0.0146732	0.0219087	sig
pmb3023	C21H22O11	Eriodictyol-8-C-glucoside*	Flavonoids	Flavanones	129147	103595	101354	108322	91185.7	98890.2	59580.6	60053.3	84846.5	1.72039	0.0172774	0.025173	sig
MWSHY0017	C15H12O5	Naringenin (5,7,4'-Trihydroxyflavanone)*	Flavonoids	Flavanones	99831.8	118499	98885.2	340484	329537	352488	1.85923e+06	1.88974e+06	2.25162e+06	1.5908	3.21054e-06	1.9398e-05	sig
pmb0686	C24H24O14	Eriodictyol-7-O-(6''-malonyl)glucoside	Flavonoids	Flavanones	256402	76094.2	52404.4	3.46134e+06	2.36017e+06	1.36675e+06	591082	795395	589954	1.0156	0.00930304	0.0151419	sig
MWSHY0107	C20H20O4	Bavachin	Flavonoids	Flavanones	38026.8	32236.5	33778.1	13445.6	14849.6	13288.3	19680.3	29882.5	25474.6	1.60591	0.000980061	0.0020669	sig
MWSHY0089	C16H14O5	5,4'-Dihydroxy-7-methoxyflavanone (Sakuranetin)*	Flavonoids	Flavanones	426622	295758	251979	63424.8	53050.7	101083	15124.1	26906.9	22330.8	1.13968	0.00104325	0.00217487	sig
Cmsp008121	C16H14O5	7-O-Methylnaringenin*	Flavonoids	Flavanones	405300	306314	253013	57177.7	51322.2	105006	11723	35001.5	22459.5	1.0738	0.000572032	0.00127457	sig
MWSHY0049	C16H14O6	Hesperetin	Flavonoids	Flavanones	111600	100572	94464.2	77736.9	69943.8	65776.6	568139	534634	575427	2.48415	1.76825e-08	4.16691e-07	sig
Zbsp007084	C15H12O5	Butin; 7,3',4'-Trihydroxyflavanone*	Flavonoids	Flavanones	77182.9	87980.7	85253.7	108434	123616	126505	854893	821725	964634	2.09816	8.10874e-07	7.0886e-06	sig
Wmkn003942	C21H22O6	2'-HydroxyIsoxanthohumol	Flavonoids	Flavanones	11215	11677.9	11450.9	12046.9	9511.05	12927.8	7439.69	6441.86	4555.53	2.09511	0.003987	0.00708509	sig
pmp000398	C27H32O14	Liquiritigenin-7,4'-O-diglucoside	Flavonoids	Flavanones	209347	203593	170229	9	9	9	362130	276940	206820	2.34205	0.000835221	0.00178929	sig
mws0046	C27H32O14	Naringenin-7-O-Neohesperidoside(Naringin)*	Flavonoids	Flavanones	23828.1	19761.7	28250.1	9	9	9	708.361	2087.13	2115.27	1.69833	3.79967e-05	0.000128714	sig
mws1066	C27H32O14	Naringenin-7-O-Rutinoside(Narirutin)*	Flavonoids	Flavanones	23828.1	19761.7	28250.1	9	9	9	708.361	2087.13	2115.27	1.69833	3.79967e-05	0.000128714	sig
Lmcn006192	C28H34O14	Didymin (Isosakuranetin-7-O-rutinoside)*	Flavonoids	Flavanones	17973.4	19781.5	5924.9	176969	101813	87492.3	25927.3	51505.2	44608.8	1.22437	0.00955523	0.0152903	sig
mws0791	C28H34O14	Poncirin (Isosakuranetin-7-O-neohesperidoside)*	Flavonoids	Flavanones	17973.4	19781.5	5924.9	176969	101813	87492.3	25927.3	51505.2	44608.8	1.22437	0.00955523	0.0152903	sig
Lmcn005735	C29H36O15	Methylhesperidin	Flavonoids	Flavanones	29031.2	25399.6	27344.1	122751	195021	153624	91405	61452.8	72878.9	1.10233	0.00121777	0.00249069	sig
Cmxp004977	C15H12O6	Isookanin	Flavonoids	Flavanones	28180	22457.5	27510.8	23816.7	22455.8	28799.1	68621.2	66551.3	88276.1	2.3131	0.000265921	0.000649231	sig
HJN086	C21H22O11	Eriodictyol-3'-O-glucoside*	Flavonoids	Flavanones	149191	140199	139342	101872	111257	105991	414652	248261	251491	2.43424	0.00978847	0.0155582	sig
mws0057	C21H22O11	Eriodictyol-7-O-glucoside*	Flavonoids	Flavanones	1706840	776512	1693345	4680700	2.26209e+06	2.86241e+06	6.29484e+06	5.77916e+06	7.24746e+06	1.11114	0.00134732	0.00270462	sig
zjgp122012	C15H10O6	6,7,3',5'-tetrahydroxyaurone(Maritimetin)	Flavonoids	Aurones	121201	133421	149075	192472	201357	173919	636333	582492	734003	1.9708	1.63783e-05	6.47961e-05	sig
Lmsn003297	C21H22O11	3,4,2',4',6'-Pentahydroxychalcone-4'-O-glucoside	Flavonoids	Chalcones	102110	136701	147428	176981	167329	151723	77375.4	77375.8	80920.6	2.49352	0.00145341	0.00287499	sig
pme2960	C15H12O5	Naringenin chalcone; 2',4,4',6'-Tetrahydroxychalcone*	Flavonoids	Chalcones	79061.3	73556	91852	103554	134445	133231	877942	864984	1.01149e+06	2.0656	1.11009e-06	8.98096e-06	sig
Xmgp006913	C20H20O5	2,4,2',4'-tetrahydroxy-3'-prenylchalcone	Flavonoids	Chalcones	202805	172440	217050	347106	536160	513394	225043	220806	228573	1.95189	0.00312838	0.00568986	sig
mws4060	C16H14O4	4,4'-Dihydroxy-2-methoxychalcone; Echinatin	Flavonoids	Chalcones	34185	46266.4	43948.9	73641.9	69201.6	108540	45327.5	54233.5	46371.1	1.69652	0.0167293	0.0246393	sig
Hmln005624	C15H14O4	2,4,4'-trihydroxydihydrochalcone	Flavonoids	Chalcones	2043.83	3799.89	3062.62	1481.18	791.811	1176.08	4285.71	2454.35	3582.93	2.17909	0.0231535	0.0325953	sig
Lmsp004851	C15H14O6	3-Hydroxyphloretin	Flavonoids	Chalcones	16675	11866	15829.9	6596.63	9940.96	10519.9	13340	15261.3	13340	1.85438	0.0259073	0.035459	sig
Zmpn002440	C15H12O6	3,4,2',4',6'-Pentahydroxychalcone	Flavonoids	Chalcones	23414.5	23273.1	23829.6	66767.9	62721.9	56953.9	193387	174375	179428	1.39532	2.01016e-07	2.59406e-06	sig
