# Supplementary material for: Characterization Variation of the Differential Coloring Substances in Rapeseed Petals with Different Colors Using UPLC-HESI-MS/MS
Source: Molecules. 2023 Jul 26;28(15):5670. doi: 10.3390/molecules28155670 (PMC10419860; doi:10.3390/molecules28155670)
Supplement: Supplementary file 1 [file molecules-28-05670-s001.zip › Table S5.xlsx]

## Sheet: Sheet1
Index	Formula	Compounds	WR_vs_WMR	WR_vs_DR	WMR_vs_DR	WR-1	WR-2	WR-3	WMR-1	WMR-2	WMR-3	DR-1	DR-2	DR-3	cpd_ID	kegg_map
Lmpp003789	C30H27O13+	Cyanidin-3-O-(6''-O-p-Coumaroyl)glucoside	TRUE	TRUE	FALSE	8.63466e+06	8.67226e+06	8.49424e+06	1.94822e+07	1.8271e+07	1.89732e+07	2.11212e+07	2.16176e+07	1.90818e+07	C12095	ko00942,ko01110
Zbcp004783	C57H61O31+	Cyanidin-3-feruloylsinapoyldiglucoside-5-malonylglucoside	TRUE	FALSE	FALSE	9.98293e+06	8.14626e+06	9.77627e+06	4.91296e+06	4.14293e+06	4.26087e+06	7.05839e+06	8.22183e+06	9.33138e+06	-	-
mws1326	C15H10O7	Herbacetin	TRUE	FALSE	TRUE	30923.3	33367.5	33293.4	17363.1	14853.5	12959.8	41650.5	48676.2	49883.1	C02806	-
MWSslk254	C27H30O15	Kaempferol-3-O-glucorhamnoside*	TRUE	TRUE	FALSE	1.01661e+07	1.10891e+07	1.06227e+07	2.34758e+07	2.35148e+07	2.35841e+07	2.77363e+07	3.13612e+07	2.93144e+07	-	-
pmf0027	C21H21O11+	Cyanidin-3-O-galactoside	FALSE	TRUE	FALSE	2.19375e+07	2.31955e+07	2.21121e+07	4.58957e+07	4.44659e+07	4.05306e+07	5.47692e+07	5.65e+07	5.73932e+07	C08647	-
Zbzp004802	C45H49O25+	Pelargonidin-3-O-[2-(xylosyl)-6-(feruloyl)-glucoside]-5-[6-(malonyl)-glucoside]*	FALSE	FALSE	TRUE	162925	237796	194919	86700	142927	136458	211575	310441	311957	-	-
Lmqp001551	C33H41O21+	Cyanidin-3-O-sophorotrioside	FALSE	FALSE	TRUE	3.0182e+07	2.91205e+07	3.19603e+07	2.05623e+07	2.21463e+07	2.10566e+07	5.09542e+07	5.05538e+07	4.99367e+07	-	-
HJN087	C21H22O10	Naringenin-4'-O-glucoside*	TRUE	FALSE	TRUE	4.45886e+06	5.06506e+06	4.52638e+06	1.53026e+06	1.60793e+06	1.62639e+06	5.56679e+06	4.66985e+06	5.30711e+06	-	-
pme0444	C23H25O12+	Malvidin-3-O-glucoside (Oenin)*	FALSE	TRUE	FALSE	1.09974e+06	1.06837e+06	1.11064e+06	1.73796e+06	1.82345e+06	1.9858e+06	3.63855e+06	3.16523e+06	3.1758e+06	C12140	ko00942
Zbsp002199	C21H21O10+	Pelargonidin-3-O-glucoside	TRUE	TRUE	FALSE	1.25496e+07	1.4022e+07	1.1696e+07	6.12608e+06	5.35973e+06	6.17024e+06	5.19904e+06	5.57555e+06	5.35571e+06	C12137	ko00942,ko01100,ko01110
mws0919	C21H20O10	Kaempferol-3-O-rhamnoside (Afzelin)(Kaempferin)*	TRUE	FALSE	TRUE	33846.9	95291.1	38697.4	1.96785e+06	2.03563e+06	2.0493e+06	42019.6	89079	49497	C16911	ko00944
Lmsp009013	C17H16O6	4',6-Dihydroxy-5,7-dimethoxyflavanone*	TRUE	FALSE	FALSE	9953.15	4872.16	6012.17	41465.6	45608.2	36647.2	54902.5	6945.1	9	C14969	-
MWSHY0050	C27H30O15	Kaempferol-3-O-rutinoside(Nicotiflorin)*	TRUE	TRUE	FALSE	3.63246e+07	3.08426e+07	3.37043e+07	7.80405e+07	6.82303e+07	7.13939e+07	7.7468e+07	9.77437e+07	8.66109e+07	C21833	ko00944,ko01110
Lmjp002867	C27H30O15	Kaempferol-3-O-neohesperidoside*	TRUE	TRUE	FALSE	3.63246e+07	3.08426e+07	3.37043e+07	7.80405e+07	6.82303e+07	7.13939e+07	7.7468e+07	9.77437e+07	8.66109e+07	-	-
Lmpp003059	C23H23O12+	Cyanidin-3-O-(6''-O-acetyl)glucoside	FALSE	TRUE	FALSE	3.24503e+06	3.81876e+06	3.37514e+06	2.2506e+06	7.73119e+06	7.13203e+06	7.9522e+06	8.67298e+06	8.8143e+06	-	-
Cwjp002964	C54H55O28+	Cyanidin-3-O-(6''-O-sinapoyl-2''-O-malonyl)glucoside-5-O-(6'''-O-malonyl)glucoside	FALSE	TRUE	TRUE	1.17504e+07	1.02267e+07	1.13784e+07	7.67835e+06	6.53771e+06	7.95803e+06	2.61537e+07	2.75898e+07	2.73242e+07	-	-
Zblp002068	C21H21O11+	Cyanidin-3-O-glucoside	FALSE	TRUE	FALSE	1.91409e+07	2.04704e+07	2.33447e+07	4.08132e+07	3.79255e+07	3.94368e+07	5.16781e+07	5.51616e+07	5.5567e+07	C08604	ko00942,ko01110
Hmln006813	C18H20O5	4'-hydroxy-2,4,6-trimethoxydihydrochalcone	TRUE	FALSE	TRUE	79699.3	81944.2	87880	39276.1	39870.1	35602	91676.7	123919	118571	-	-
pme2954	C15H10O7	Quercetin	FALSE	FALSE	TRUE	1.14445e+06	1.08842e+06	1.09948e+06	553608	615182	519673	1.54639e+06	1.71192e+06	1.63197e+06	C00389	ko00941,ko00944,ko01100,ko01110
MWSHY0102	C15H10O7	Morin	FALSE	FALSE	TRUE	867188	943599	915224	474349	549728	449535	1.27149e+06	1.62757e+06	1.36941e+06	C10105	-
pme0321	C21H20O10	Kaempferol-7-O-rhamnoside*	TRUE	FALSE	TRUE	29974.7	97965.8	41078.3	2.19222e+06	2.29413e+06	2.39661e+06	57845.3	103585	61580.7	-	-
Cwjp002833	C56H59O30+	Cyanidin-3-O-(6''-O-malonyl)glucoside-7,3'-di-O-(6''-O-feruloyl)glucoside*	FALSE	FALSE	TRUE	1.50795e+07	1.27971e+07	1.15851e+07	9.32033e+06	7.69213e+06	9.65254e+06	1.9162e+07	2.15091e+07	2.18128e+07	-	-
Hagn002801	C20H18O8	5,6,7,5'-tetramethoxy-3',4'-methylenedioxyflavonoid	TRUE	FALSE	TRUE	36213.6	37743.4	31991.4	11753.3	11164.4	12039.3	31680.7	35558.5	27022.9	-	-
mws4074	C20H20O4	Glabranine*	TRUE	TRUE	FALSE	561409	604451	614320	269737	280951	293802	190420	216479	174000	-	-
pmf0371	C16H12O7	Pedalitin	TRUE	FALSE	FALSE	105644	101678	108001	39106.8	59207.3	35134.1	62664.1	245017	56462.9	C10119	-
pme0443	C23H25O12+	Malvidin-3-O-galactoside (Primulin)*	FALSE	TRUE	FALSE	808748	882220	869976	1.28203e+06	1.38804e+06	1.4669e+06	2.92407e+06	2.52094e+06	2.42381e+06	-	-
MWSHY0080	C27H30O15	Luteolin-7-O-neohesperidoside (Lonicerin)*	TRUE	TRUE	FALSE	7.78035e+06	8.33226e+06	8.01349e+06	2.00701e+07	1.81058e+07	1.86156e+07	1.97696e+07	1.92977e+07	1.72267e+07	C12630	ko00944
pmn001702	C21H18O12	Tetahydroxyflavone-7-O-glucuronide*	FALSE	TRUE	TRUE	19996.8	23987.9	24308.1	35002.6	32487.5	39215.5	103721	63324.2	95115.3	-	-
Lmzn001894	C21H18O12	Kaempferol-3-O-glucuronide*	FALSE	TRUE	TRUE	20411.5	17495	16411.5	27287	41026.6	35633.6	81869.5	84545	104166	-	-
MWSslk163	C20H20O4	Isobavachin*	TRUE	TRUE	FALSE	489673	544940	534596	266895	267174	246167	178871	179395	161295	-	-
mws2627	C16H12O7	Tamarixetin (3,3',5,7-Tetrahydroxy-4'-Methoxyflavone)	TRUE	FALSE	TRUE	3.11478e+06	3.48009e+06	3.02944e+06	1.38684e+06	1.69675e+06	1.28647e+06	3.63526e+06	4.76911e+06	4.41431e+06	C10188	-
HJN084	C24H24O14	Laricitrin-3-O-(6''-acetyl)glucoside	FALSE	TRUE	TRUE	18378.5	14901.9	21876.4	21542	14587.1	16703.8	35268.6	37301	40225.9	-	-
Lmsp004670	C27H30O15	Kaempferol-3-O-glucoside-7-O-rhamnoside*	TRUE	TRUE	FALSE	3.1451e+07	3.3151e+07	3.05236e+07	7.06668e+07	7.3847e+07	7.67334e+07	8.64404e+07	8.21864e+07	7.85484e+07	-	-
Wbtn005483	C16H14O8	1,3,6-trihydroxy-2,5,7-trimethoxyxanthen-9-one	TRUE	FALSE	FALSE	112113	124635	121886	254045	247835	269090	244906	167908	196080	-	-
Cmhn002057	C18H28O10	2,7-Dimethyl-2,4-diene-deca-α,x-diacid 8-O-β-glucoside	FALSE	FALSE	TRUE	40412.6	8503.67	10068	55298.8	46774.5	45409.9	22556.9	7772.53	19635.7	-	-
Lmcp003751	C28H31O16+	Cyanidin-3-O-(6''-O-acetyl-2''-O-xylosyl)glucoside	TRUE	TRUE	TRUE	8.03461e+06	1.01847e+07	9.49091e+06	6.6694e+07	6.98725e+07	6.55302e+07	1.72692e+07	2.61663e+07	2.45749e+07	-	-
Lacn005442	C32H40O15	Rhamnosyl Phellamurin	TRUE	TRUE	FALSE	98339.7	79536.2	79932.9	19539	25498.4	20872	13265.5	36211.2	22841.8	-	-
Hmln001836	C29H32O17	Kaempferol-3-O-(6''-Acetyl)glucosyl-(1→3)-Galactoside	FALSE	TRUE	TRUE	940937	931649	962229	1.33434e+06	1.09693e+06	1.46797e+06	3.03201e+06	2.8873e+06	3.12157e+06	-	-
Lmfn004036	C20H18O11	Morin-3-O-lyxoside*	FALSE	TRUE	TRUE	129867	107227	153232	155394	146689	153490	559477	524157	626047	-	-
Lmfn004065	C20H18O11	Morin-3-O-arabinoside*	FALSE	TRUE	TRUE	129867	107227	153232	155394	146689	153490	559477	524157	626047	-	-
pmb2999	C22H22O11	Chrysoeriol-5-O-glucoside	FALSE	TRUE	TRUE	3.01457e+06	3.09699e+06	3.06121e+06	5.05564e+06	4.0201e+06	4.25786e+06	1.40737e+07	1.25632e+07	1.22209e+07	-	-
Hmln001682	C29H32O18	Quercetin-3-O-(6''-O-acetyl)glucosyl-(1→3)-Galactoside	FALSE	TRUE	TRUE	2.46178e+06	2.7503e+06	2.50923e+06	1.51636e+06	1.90016e+06	1.83463e+06	6.57288e+06	6.32668e+06	7.55382e+06	-	-
Zbxn003562	C21H22O12	Taxifolin-2-O-glucoside	FALSE	FALSE	TRUE	4.15234e+06	4.42191e+06	3.95863e+06	2.66075e+06	2.47827e+06	2.69051e+06	6.28748e+06	5.98104e+06	6.59315e+06	-	-
Lmwp003888	C33H40O21	Kaempferol-3-O-sophoroside-7-O-glucoside	TRUE	FALSE	FALSE	1.00324e+06	856425	1.01348e+06	2.0244e+06	2.11435e+06	2.32532e+06	2.14477e+06	3.81973e+06	2.61292e+06	-	-
pme2960	C15H12O5	Naringenin chalcone; 2',4,4',6'-Tetrahydroxychalcone*	FALSE	TRUE	TRUE	413825	461273	441760	809412	803208	700446	174971	217421	210024	C06561	ko00941,ko01100,ko01110
Smsp101702	C33H41O20+	Petunidin-3-O-rutinoside-O-arabinoside	TRUE	FALSE	TRUE	111787	105625	133361	33685.8	37756	46115.7	150945	158519	155519	-	-
Smzp002754	C42H47O24+	Cyanidin-3-O-(6''-O-caffeoyl)sophoroside-5-O-glucoside	TRUE	FALSE	FALSE	386434	434576	546708	1.15164e+06	986669	921441	572512	730789	551139	-	-
Zbpp002027	C25H24O15	Isorhamnetin-3-O-(6''-malonyl)glucoside*	FALSE	TRUE	TRUE	3.16727e+06	3.47214e+06	4.28019e+06	5.22583e+06	3.88857e+06	4.46671e+06	1.41557e+07	1.24585e+07	18730206	-	-
pma0760	C25H24O15	3'-O-Methyltricetin-7-O-(6''-malonyl)glucoside*	FALSE	TRUE	TRUE	3.16727e+06	3.47214e+06	4.28019e+06	5.22583e+06	3.88857e+06	4.46671e+06	1.41557e+07	1.24585e+07	18730206	-	-
Cwjp002695	C43H48O24	Luteolin-7-O-(2'''-O-rhamnosyl)sophoroside-5-O-glucoside	FALSE	TRUE	FALSE	1.53524e+06	1.32607e+06	1.46139e+06	2.20217e+06	2.25005e+06	2.41442e+06	2.72151e+06	3.22821e+06	2.8362e+06	-	-
Rahp002335	C13H16O9	Ginnalin C (2-O-Galloyl-1,5-Anhydro-D-Glucitol)*	FALSE	TRUE	TRUE	5.66297e+06	7.5835e+06	6.27893e+06	4.66347e+06	5.64855e+06	5.87258e+06	2.07455e+06	2.37241e+06	2.11489e+06	-	-
Rahp002201	C13H16O9	Maplexin B (4-O-Galloyl-1,5-Anhydro-D-Glucitol)*	FALSE	TRUE	TRUE	5.66297e+06	7.5835e+06	6.27893e+06	4.66347e+06	5.64855e+06	5.87258e+06	2.07455e+06	2.37241e+06	2.11489e+06	-	-
Zbpp002024	C24H24O13	Isorhamnetin-3-O-(6''-acetylglucoside)	FALSE	TRUE	TRUE	204221	177744	220422	352509	328264	281634	860831	1.06957e+06	738568	-	-
Zbpp002351	C16H12O7	Isorhamnetin; 3'-Methoxy-3,4',5,7-Tetrahydroxyflavone	TRUE	FALSE	TRUE	1.04476e+06	1.04838e+06	1.02458e+06	449844	441607	455325	1.19721e+06	1.48648e+06	1.46107e+06	C10084	-
MWSHY0124	C15H12O4	Pinocembrin (Dihydrochrysin)	FALSE	TRUE	TRUE	34451.5	33883.1	41920.2	81824.6	43360.4	50984.4	189394	214899	184288	C09827	ko00941
Zmjp004610	C25H28O13	5,4'-Dihydroxy-3,6,7,3'-tetramethoxyflavone-4'-O-glucoside	FALSE	FALSE	TRUE	100040	65247.9	161765	68355	50015	77798	19978.2	16675	11670	-	-
Smzp003109	C45H49O25+	Pelargonidin-3-O-(6''-O-feruloyl)sambubioside-5-O-(6'''-O-malonyl)glucoside*	FALSE	FALSE	TRUE	178295	197841	235355	131403	137179	110499	272968	257003	262261	-	-
Zmcp005333	C55H57O29+	Cyanidin-3-O-(6''-O-p-coumaroyl-2'''-O-feruloyl)sophoroside-5-O-(6''''-O-malonyl)glucoside*	FALSE	FALSE	TRUE	5.12019e+06	4.35798e+06	4.9565e+06	3.6262e+06	3.04698e+06	3.63929e+06	7.44891e+06	7.62351e+06	7.96637e+06	-	-
WaYn005089	C22H24O10	Neosakuranin	TRUE	TRUE	FALSE	2.2787e+06	2.48239e+06	2.14663e+06	5.62033e+06	5.61868e+06	5.08401e+06	6.58914e+06	5.84343e+06	6.49082e+06	-	-
pme3256	C27H31O16+	Delphinidin-3-O-rutinoside	FALSE	TRUE	FALSE	81545	47616.1	43965.5	109452	103452	113891	173073	230954	175924	C16315	ko00942
Hmcp001629	C30H32O19	Kaempferol-3-O-(6''-Malonyl)glucoside-7-O-Glucoside	FALSE	TRUE	TRUE	245365	212950	304167	291305	289040	378243	721763	742852	688362	-	-
Lmsp004632	C15H10O6	Scutellarein (5,6,7,4'-Tetrahydroxyflavone)	FALSE	FALSE	TRUE	3.81022e+06	3.30566e+06	3.36006e+06	4.24035e+06	5.08891e+06	5.3036e+06	2.45213e+06	1.71801e+06	2.35388e+06	C10184	-
MWStz191	C21H22O12	Taxifolin-3'-O-glucoside	FALSE	TRUE	FALSE	644612	384638	257010	778230	535859	1.01886e+06	1.45732e+06	1.12924e+06	1.49109e+06	-	-
Cwjp002621	C55H57O29+	Cyanidin-3-O-(6''-O-p-coumaroyl-2'''-O-sinapoyl)sambubioside-5-O-(6''''-O-malonyl)glucoside	FALSE	TRUE	TRUE	413852	558542	370479	427581	345501	348560	979845	1.00978e+06	1.04361e+06	-	-
Zblp004976	C17H18O5	2,4'-Dihydroxy-4,6-dimethoxydihydrochalcone	FALSE	FALSE	TRUE	648274	582973	637320	317262	368691	301077	907494	992751	1.01081e+06	-	-
Cwjp002934	C55H57O29+	Cyanidin-3-O-(6''-O-p-coumaroyl-2'''-O-caffeoyl)sophoroside-5-O-(6''''-O-succinyl)glucoside*	FALSE	FALSE	TRUE	5.06819e+06	5.20004e+06	5.55223e+06	2.98756e+06	2.89307e+06	3.63885e+06	7.19486e+06	7.50813e+06	8.83799e+06	-	-
Wbtn006715	C15H10O7	1,2,4,5,8-pentahydroxy-6-methylanthracene-9,10-dione*	TRUE	FALSE	TRUE	2.91274e+06	2.41508e+06	2.72821e+06	1.29519e+06	1.33395e+06	1.07894e+06	3.27008e+06	4.48285e+06	3.88941e+06	-	-
mws4183	C20H18O11	Quercetin-3-O-arabinoside	FALSE	TRUE	TRUE	140191	126970	133425	180333	149338	173150	689283	740648	793760	-	-
Wbtn005071	C21H22O12	2,5-dihydroxy-1,6-dimethoxy-8-{[(2s,3r,4s,5s,6r)-3,4,5-trihydroxy-6-(hydroxymethyl)oxan-2-yl]oxy}xanthen-9-one	FALSE	TRUE	FALSE	1.06307e+06	1.23046e+06	1.21532e+06	1.48115e+06	1.61862e+06	1.51518e+06	3.10114e+06	2.67982e+06	2.95347e+06	-	-
mws0072	C21H20O10	Apigenin-5-O-glucoside	TRUE	FALSE	FALSE	78589.7	97491.6	90878.3	31781.1	52923.2	48018.8	114000	124353	41680	-	-
Zbzp005074	C56H59O30+	Cyanidin-3-O-[2-(2-(sinapoyl)-xylosyl)-6-(caffeoyl)-glucoside]-5-O-[6-(malonyl)-glucoside]*	FALSE	FALSE	TRUE	1.47928e+07	1.72661e+07	1.41363e+07	1.06466e+07	9.78892e+06	1.08314e+07	1.96902e+07	2.3159e+07	2.13162e+07	-	-
Lmdp007354	C17H16O6	5,4'-Dihydroxy-7,8-dimethoxyflavanone*	TRUE	FALSE	FALSE	5683.57	5895.45	6697.85	35212.3	39015.6	34724.8	55674.9	15101	5295.16	-	-
pmp000593	C27H30O15	Luteolin-7-O-rutinoside*	TRUE	TRUE	FALSE	7.5327e+06	7.93274e+06	7.28594e+06	17187097	1.69901e+07	1.61487e+07	1.90059e+07	1.80773e+07	2.09858e+07	-	-
Hmcp002207	C22H22O12	Isorhamnetin-7-O-glucoside (Brassicin)*	FALSE	FALSE	TRUE	2.41047e+07	1.48488e+07	1.48756e+06	4141025	1.363e+07	946756	2.01183e+07	2.00376e+07	2.61557e+07	-	-
pmn001637	C20H18O10	Kaempferol-3-O-arabinoside (Juglanin)	TRUE	FALSE	FALSE	5059.44	7229.26	5503.21	20610.3	15098.2	20825	13231.7	11798	9696.8	-	-
Lmsp003252	C28H32O17	Isorhamnetin-3-O-sophoroside	FALSE	TRUE	FALSE	8.03793e+06	8.71442e+06	1.165e+07	7.35364e+06	6.56431e+06	6.88944e+06	3.46096e+06	4.5363e+06	4.68606e+06	-	-
Lmqn006260	C15H10O7	2',3',4',5,7-Pentahydroxyflavone*	TRUE	FALSE	TRUE	2.58031e+06	2.55008e+06	2.81779e+06	1.18993e+06	1.16345e+06	1.13416e+06	3.37081e+06	4.39144e+06	4.34073e+06	-	-
Lmmp004257	C22H22O11	6-C-Methylquercetin-3-O-rhamnoside	TRUE	FALSE	FALSE	9	9	9	8005.27	12716.2	8501.7	14747.3	17149.6	6705.77	-	-
pmb0686	C24H24O14	Eriodictyol-7-O-(6''-malonyl)glucoside	FALSE	TRUE	FALSE	516967	612989	401479	794118	767681	924408	1.4968e+06	1.19851e+06	1.95843e+06	-	-
mws1329	C21H20O12	Quercetin-7-O-glucoside	FALSE	TRUE	TRUE	1.49862e+07	1.45201e+07	1.47495e+07	1.96281e+07	1.85897e+07	1.7046e+07	3.74369e+07	4.28012e+07	3.96898e+07	C12639	-
Smsn003768	C22H22O15S	Tamarixetin-3-O-glucoside-7-O-sulfonate	TRUE	TRUE	TRUE	58466.9	63605.3	39573.1	243769	204737	202951	19339.2	27501	25327.7	-	-
MWSHY0089	C16H14O5	5,4'-Dihydroxy-7-methoxyflavanone (Sakuranetin)*	TRUE	FALSE	TRUE	26959.5	27660.9	14135.3	85525.6	65376.6	59950.1	21369.8	16840.7	7498.98	C09833	ko00941,ko01110
pmb3012	C22H22O11	Chrysoeriol-7-O-glucoside	FALSE	TRUE	TRUE	3.03837e+06	3.47807e+06	3.86724e+06	3.87991e+06	3.89339e+06	5.01555e+06	1.14063e+07	1.25175e+07	1.26575e+07	-	-
mws0856	C21H20O12	Quercetin-4'-O-glucoside (Spiraeoside)*	FALSE	TRUE	FALSE	1.49027e+07	1.67261e+07	1.62351e+07	2.24178e+07	2.06957e+07	2.27673e+07	4.33165e+07	4.69582e+07	4.13873e+07	-	-
Zblp002245	C22H23O12+	Petunidin-3-O-glucoside	FALSE	TRUE	FALSE	527359	726133	722967	515051	530021	567074	294103	335645	287373	C12139	ko00942
Cmsp008121	C16H14O5	7-O-Methylnaringenin*	TRUE	FALSE	TRUE	20550.2	20361.4	16854.5	87048.8	66305	65609.3	20784.1	20033.4	6512.47	-	-
Lamn006359	C22H24O10	4'-demethyl-3,9-dihydroeucomin glucoside	TRUE	TRUE	FALSE	2.35092e+06	2.49612e+06	2.54194e+06	5.66634e+06	5.46073e+06	5.40225e+06	6.99816e+06	5.69807e+06	7.05114e+06	-	-
Zmhp006502	C25H24O14	Kaempferide-3-O-(6''-malonyl)glucoside	FALSE	TRUE	TRUE	204218	231995	198348	319276	285006	212497	456068	631190	696604	-	-
Lamp006438	C26H28O13	Astrapterocarpan-3-O-malonyl glucoside	FALSE	TRUE	TRUE	229207	247299	213873	264490	210042	199605	528606	574077	577896	-	-
pmn001716	C21H20O11	Carthamone*	TRUE	TRUE	FALSE	1.15699e+06	1.27051e+06	1277244	2.86656e+06	3.30386e+06	2.92981e+06	3.5976e+06	3.36371e+06	3.26537e+06	C08598	-
Lmqn004838	C15H8O8	3-O-Methylellagic acid	FALSE	TRUE	TRUE	388088	327549	435078	458292	600145	525408	2.0733e+06	1.45349e+06	2.45686e+06	-	-
Zmhp003651	C42H47O23+	Delphinidin-3-O-(2'''-O-p-coumaroyl)rutinoside-7-O-glucoside	FALSE	TRUE	FALSE	1.66219e+06	2.05031e+06	2.13834e+06	3.10041e+06	3.78454e+06	3.54922e+06	3.57465e+06	4.18747e+06	3.96167e+06	-	-
pme1598	C22H24O11	Hesperetin-5-O-glucoside	FALSE	TRUE	TRUE	1.59237e+07	1.8015e+07	1.52282e+07	2.22034e+07	2.17597e+07	2.14983e+07	4.50191e+07	4.40388e+07	4.66647e+07	-	-
Lmmn003398	C23H22O12	Kaempferol-3-O-(6''-O-acetyl)glucoside	TRUE	TRUE	TRUE	1.6943e+06	1.79543e+06	1.61313e+06	5.15704e+06	3.99923e+06	4.82328e+06	1.1225e+07	9.24184e+06	9.13012e+06	-	-
Zbsp007084	C15H12O5	Butin; 7,3',4'-Trihydroxyflavanone*	FALSE	TRUE	TRUE	428111	484767	438941	812745	800070	772214	181072	237729	215020	C09614	ko00941
mws1454	C23H26O11	Persicoside	FALSE	TRUE	FALSE	5.00519e+06	6.06787e+06	5.39425e+06	6.12773e+06	4.98565e+06	7.31851e+06	1.28925e+07	1.07779e+07	1.26091e+07	-	-
mws0089	C21H20O11	Kaempferol-7-O-glucoside*	TRUE	TRUE	FALSE	2.41569e+06	2.71993e+06	2.01456e+06	4.67118e+06	5.11803e+06	4.68253e+06	5.86073e+06	5.33535e+06	5.4128e+06	-	-
Zbjn004215	C27H30O16	Kaempferol-3-O-sophoroside	FALSE	FALSE	TRUE	1.7372e+06	1.75965e+06	1.30365e+06	2.66859e+06	2.34121e+06	2.2919e+06	921864	845073	1.07889e+06	C12634	ko00944,ko01110
Zbmp002041	C27H27O19+	Delphinidin-3,5-di-O-glucuronide	FALSE	FALSE	TRUE	56347.3	51471.2	42579.2	60476.4	80284.4	90353.1	35150.9	27936.9	46129.2	-	-
Hmcp002399	C23H24O13	Limocitrin-3-O-glucoside	TRUE	FALSE	FALSE	51750.2	35543.9	31811.2	80609.9	74343.7	104891	54667.4	12939.2	82766.4	-	-
Lmln001951	C26H28O16	Quercetin-3-O-(6''-O-arabinosyl)glucoside	FALSE	FALSE	TRUE	4359.61	3418.8	2105.76	3216.61	2691.34	3433.14	955.206	1624.44	2067.86	-	-
Zbzp004047	C37H39O19+	Cyanidin-3-O-feruloylglucoside-5-O-glucoside	FALSE	TRUE	FALSE	2.08239e+06	2.85296e+06	4278335	3.45739e+06	8250745	3.6868e+06	9	9	9	-	-
Zmcn003728	C27H30O16	Kaempferol-3,7-O-diglucoside	FALSE	TRUE	TRUE	5.21682e+06	5.55649e+06	5.20123e+06	3.88871e+06	3.05439e+06	3.26353e+06	1.03342e+07	1.07593e+07	1.13423e+07	-	-
NK10256198	C15H10O6	3,5,7,2'-Tetrahydroxyflavone; Datiscetin	TRUE	FALSE	FALSE	141486	131491	136776	75738.4	65556.5	58140.1	63828.6	71063.2	79035.4	C10036	-
Wbtp005759	C15H10O7	1,2,5,7,8-pentahydroxy-3-methylanthracene-9,10-dione	FALSE	FALSE	TRUE	1.32337e+07	1.41883e+07	1.44373e+07	7.07597e+06	9.73566e+06	6.9999e+06	1.81679e+07	2.00198e+07	2.27806e+07	-	-
HJN041	C21H24O11	Epicatechin glucoside	FALSE	TRUE	FALSE	28165.1	26229.8	27503.2	57004.6	103039	53182	62115.5	73013.4	75698.7	-	-
pmp000172	C23H24O11	5,2'-Dihydroxy-7,8-dimethoxyflavone glycoside*	FALSE	TRUE	FALSE	397021	419167	490801	270266	163386	272783	206288	208388	172470	-	-
pmf0617	C34H43O21+	Peonidin-3-O-sophoroside-5-O-glucoside	FALSE	FALSE	TRUE	7.50696e+06	6.96235e+06	7.13649e+06	9.54408e+06	9.67493e+06	8.66872e+06	3.28039e+06	4.25089e+06	3.32677e+06	-	-
Hmgp001902	C23H24O11	Pectolinarigenin-7-O-glucoside	FALSE	TRUE	TRUE	158166	138985	170761	270123	206517	302439	724242	518943	579489	-	-
zjgp122004	C21H22O11	Okanin-3'-O-β-D-glucoside	TRUE	TRUE	TRUE	45728.7	79343.2	82984.9	9	9	9	151750	220175	153467	-	-
mws4060	C16H14O4	4,4'-Dihydroxy-2-methoxychalcone; Echinatin	FALSE	FALSE	TRUE	41809.5	41770.8	47404	38598.5	29862.7	38224	65182.2	66545.4	90583.2	-	-
Lmzn001875	C33H42O19	Naringenin-7-O-Rutinoside-4'-O-glucoside	FALSE	TRUE	TRUE	21387.7	18560.7	14274.6	22887.5	19083.9	24400.6	3999.14	9480.78	10191.4	-	-
Lmpn007255	C16H12O8	Patuletin (Quercetagetin-6-methyl ether)	FALSE	TRUE	TRUE	4987.15	4700.16	4320	3997.19	2878.04	4341.06	18224.9	15330.2	15135.7	C10118	-
Lmmp002483	C27H28O19	Gossypetin-3-O-glucuronide-8-O-glucoside	FALSE	TRUE	TRUE	5.09422e+06	6.60138e+06	4.1016e+06	7.10577e+06	6.68734e+06	6.94524e+06	1.31298e+07	1.49842e+07	1.37961e+07	-	-
MWSHY0092	C27H32O15	Eriodictyol-7-O-Rutinoside (Eriocitrin)	TRUE	TRUE	FALSE	678840	634391	633773	1.45898e+06	1.56268e+06	1.48818e+06	1.91339e+06	1.92515e+06	2.05221e+06	C09732	-
pma0791	C24H24O13	Naringenin-7-O-(6''-malonyl)glucoside	TRUE	TRUE	FALSE	676162	717945	851135	2.05408e+06	1.84794e+06	2.42109e+06	3.05565e+06	3.90048e+06	3.16211e+06	-	-
pmf0619	C44H51O24+	Peonidin-3-O-(6''-O-feruloyl)sophoroside-5-O-glucoside	FALSE	TRUE	TRUE	545210	509487	476046	841676	775054	857224	249423	211800	191541	-	-
Zmjp004875	C17H14O8	5,6,3',4'-Tetrahydroxy-3,7-dimethoxyflavone	FALSE	FALSE	TRUE	103375	72122.7	72500.2	83969.3	50207.9	61594.9	287730	156413	217204	-	-
Lmpp003958	C32H31O14+	Malvidin-3-O-(6''-O-p-coumaroyl)glucoside	TRUE	TRUE	FALSE	21237.9	20557.3	18295.5	61156.6	46247.6	50800.2	41650.3	57249.4	39007.7	-	-
Zmcn003256	C42H46O23	kaempferol-3-p-coumaroyldiglucoside-7-glucoside	FALSE	TRUE	TRUE	6180.37	6846.93	6403.43	6086.91	7287.57	7523.77	16201.5	17910.3	16975.6	-	-
pmp000013	C24H26O12	Eupatilin-7-O-glucoside	FALSE	FALSE	TRUE	330569	392201	361701	206430	228946	147499	475036	498468	645325	-	-
Lacn005311	C26H30O12	Phellatin	TRUE	TRUE	FALSE	32865.6	33691.8	26482.6	97776.5	109410	94826.6	99922.1	102446	108365	-	-
Lamp007327	C26H28O14	3,9-dihydroeucomnalin malonyl glucoside	FALSE	TRUE	TRUE	2.82638e+06	3.2699e+06	3.86372e+06	5.11046e+06	3.10688e+06	3.62903e+06	1.37666e+07	1.44943e+07	1.48568e+07	-	-
Lmjp002236	C41H45O22+	Cyanidin-3-O-[6''-O-(Z)-p-coumaroyl-2''-O-xylosyl]glucoside-5-O-glucoside	FALSE	TRUE	TRUE	21484.5	18242.3	16231.1	19029.7	13883.5	25005	41058.8	39687.1	48717.4	-	-
pmb0565	C23H24O13	Syringetin-3-O-glucoside*	FALSE	TRUE	TRUE	575021	662752	554882	748836	815531	961347	65445.7	254306	332964	-	-
Hmjp003008	C27H28O16	Luteolin-7-O-glucuronide-5-O-rhamnoside	TRUE	FALSE	FALSE	100876	72923.3	80880.7	179100	210023	173852	123302	112673	105466	-	-
pmb3000	C24H24O12	Chrysoeriol-7-O-(6''-acetyl)glucoside	FALSE	TRUE	TRUE	124312	117620	104141	174214	154931	164877	604494	478423	611957	-	-
zjgp122013	C21H20O11	(Z)-6-O-β-D-glucopranosyl-6,7,3',4'-tetrahydroxyaurone*	FALSE	TRUE	FALSE	1.30341e+06	984921	705955	1.30242e+06	1.34393e+06	970602	2.18388e+06	2.00946e+06	1.9357e+06	-	-
Zmjp003031	C27H30O16	Orientin-2''-O-galactoside	FALSE	TRUE	TRUE	2.15272e+06	2.00516e+06	1.43085e+06	1.98871e+06	1.94979e+06	1.76616e+06	4.83512e+06	3.95828e+06	3.92952e+06	-	-
Lmdp004267	C30H26O14	Quercetin-3-O-(6''-O-p-Coumaroyl)glucoside	FALSE	TRUE	TRUE	565822	361382	266774	590489	530763	467946	1.57752e+06	1.53014e+06	1.15592e+06	-	-
Zmzp004111	C16H12O7	Selagin	FALSE	TRUE	TRUE	31441405	41518670	38536210	32834155	2.08737e+07	1.72652e+07	120110705	116063255	128384755	-	-
Zmcp004272	C38H40O20	kaempferol-3-sinapoyldiglucoside	TRUE	FALSE	TRUE	865279	653187	632971	2.00837e+06	2.38422e+06	1.95765e+06	578862	699393	688397	-	-
pme0001	C28H34O15	Hesperetin-7-O-neohesperidoside(Neohesperidin)	TRUE	FALSE	TRUE	73694.4	76702.5	54136.7	20359.6	34317	32979.2	120578	115914	78330.1	C09806	ko00941
Lmfn001158	C20H20O13	Ginnalin A (2,6-Di-O-Galloyl-1,5-Anhydro-D-Glucitol)	FALSE	FALSE	TRUE	21376.8	19873.5	23382.7	12486.2	13655.5	12493.3	31113.7	32347.5	35450	-	-
MWSslk141	C29H36O15	Hesperidin methylchalcone	FALSE	TRUE	TRUE	228726	71230.5	214546	81634.9	127834	134579	739836	730953	991712	-	-
mws0914	C15H12O5	3,5,7-Trihydroxyflavanone (Pinobanksin)	FALSE	TRUE	TRUE	1.77539e+06	1.34118e+06	1.57973e+06	3.07768e+06	3.08827e+06	2.49825e+06	580498	640345	691815	C09826	ko00941
MWSHY0100	C20H18O11	Avicularin(Quercetin-3-O-α-L-arabinofuranoside)*	TRUE	FALSE	FALSE	80649.3	23340	13288.2	121725	170105	127780	581190	138426	127136	-	-
Hmlp005443	C15H10O4	6,7-Dihydroxyflavone	TRUE	TRUE	FALSE	22124.4	32073.7	25297.7	7942.07	9668.23	11246.9	6211.19	11042.2	8191.15	-	-
Zmhp005139	C25H24O15	Tamarixetin-3-O-(6''-malonyl)glucoside*	FALSE	TRUE	TRUE	4.0971e+06	2.86266e+06	4.1151e+06	3.26286e+06	4.47855e+06	5.11398e+06	1.535e+07	1.3456e+07	1.6092e+07	-	-
Jmgn005927	C15H12O6	2-hydroxynaringenin	FALSE	TRUE	FALSE	35814.6	37230.9	36588.3	72194.7	75014	70191	73438.4	77229.8	78454.8	-	-
pme3227	C27H30O14	Vitexin-2''-O-rhamnoside	TRUE	FALSE	TRUE	88538.7	84080.5	143131	308704	243942	268763	84782	26675	168440	C12628	ko00944
MWS20150	C21H20O11	Luteolin-7-O-glucoside (Cynaroside)	FALSE	FALSE	TRUE	1.39428e+07	33393490	30007970	46382550	55293715	48956665	8.36815e+06	8.5035e+06	1.17218e+07	C03951	ko00944
Zblp007976	C15H12O5	5,7,4'-Trihydroxyflavone	TRUE	FALSE	FALSE	10511.8	14051.1	11836.7	27519.9	23876.7	25267.4	14011.5	22227.6	17103.2	-	-
Lmmp000897	C30H26O14	Gallocatechin-(4α→8)-gallocatechin	FALSE	FALSE	TRUE	2.07575e+06	2.72118e+06	1.27926e+06	2.14651e+06	1.16996e+06	1.10864e+06	4.11614e+06	4.34822e+06	3.17204e+06	-	-
pmb0624	C27H30O16	Isoorientin-7-O-glucoside	FALSE	FALSE	TRUE	1.17943e+06	1.02985e+06	957240	674143	522069	532823	1.55716e+06	1.54745e+06	1.47877e+06	-	-
Cwjp002576	C54H55O29+	Cyanidin-3-O-(6''-O-caffeoyl-2''-O-malonyl)glucoside-5-O-(6'''-O-caffeoyl)glucoside*	FALSE	TRUE	TRUE	41680	45010	45600	56032.4	61961.1	40385.2	135375	125366	100145	-	-
Hmln005624	C15H14O4	2,4,4'-trihydroxydihydrochalcone	TRUE	FALSE	TRUE	2342.26	2488.93	2943.51	7531.18	7676.96	8380.16	4935.71	2334.4	3663.49	-	-
Lmdp004819	C41H42O23	Kaempferol-3-O-(2''-sinapoyl)glucosyl-(1→2)-(6''-malonyl)glucoside	FALSE	TRUE	FALSE	125060	201559	186944	554095	507091	1.47005e+06	505572	497414	465855	-	-
pmp001105	C33H40O20	Kaempferol-3-O-neohesperidoside-7-O-glucoside*	FALSE	TRUE	TRUE	916535	1.28224e+06	1.63581e+06	1.35803e+06	1.25821e+06	891814	3.66263e+06	4.83654e+06	4.42481e+06	-	-
pmb0562	C27H25O16+	Pelargonidin-3-O-(3'',6''-O-dimalonylglucoside)	FALSE	TRUE	FALSE	13175.5	17912.2	26605.4	48345	15005	6670	85164.4	53732.9	57899	C16288	ko00942
Lmfn003760	C21H18O13	Quercetin-4'-O-glucuronide*	TRUE	FALSE	TRUE	6252.1	5496.77	4913.9	25164.3	29904	29150.2	12134.6	10927.4	9529.88	-	-
pmb0578	C32H30O15	Luteolin-7-O-(6''-sinapoyl)glucoside	TRUE	TRUE	FALSE	21746.3	28008.1	23130.4	16143.8	4882.44	7352.59	2458.15	8301.33	1834.07	-	-
Hmcp002316	C21H20O11	Isorhamnetin-3-O-arabinoside	FALSE	TRUE	TRUE	171214	86697.5	173478	85453	180325	101186	598478	639099	403050	-	-
Wayn004603	C21H18O13	Tricetin 3'-glucuronide*	TRUE	FALSE	TRUE	5315.52	2275	2549.77	31821.5	34590.4	34239.8	5736.4	14616.3	6392.07	-	-
Cmsp004086	C16H14O6	Dihydrokaempferide	FALSE	TRUE	FALSE	1.06649e+07	1.16702e+07	1.05058e+07	1.39784e+07	23556400	22465580	4.17119e+07	3.35333e+07	2.75264e+07	-	-
MWS20147	C21H20O11	Luteolin-3'-O-glucoside*	TRUE	TRUE	FALSE	4.79532e+06	9.85507e+06	7.10148e+06	1.5691e+07	1.80692e+07	2.67495e+07	2.33705e+07	1.75333e+07	1.38168e+07	-	-
Lmqp002290	C42H47O24+	Cyanidin-3,3'-di-O-glucoside-7-O-(6''-O-caffeoyl)glucoside	FALSE	FALSE	TRUE	25045.8	15529.8	6456.72	20148.2	38987.7	34747.8	5798.46	2418.31	1992.08	-	-
pmp000530	C26H30O11	Phellodendroside	TRUE	FALSE	TRUE	20005	14884.7	10465.7	75025	81695	80025	20971.7	26675	55015	-	-
mws1422	C15H14O5	Epiafzelechin	FALSE	FALSE	TRUE	82882.8	68468.9	57917.6	131735	89050.2	105247	39384.3	36761.3	42519.9	C12128	ko00941,ko01110
Lmhn004030	C15H14O6	5,7,3',4',5'-Pentahydroxyflavan (Tricetiflavan)	FALSE	TRUE	FALSE	12954	13981.8	14641.2	18181.9	21535.6	22824.5	28766.3	31176	27444	-	-
Cwjp002681	C42H46O23	Kaempferol-3-O-(2'''-p-Coumaroyl)sophoroside-7-O-Glucoside	TRUE	TRUE	TRUE	582590	420426	916275	1332880	1614100	1808075	9	9	9	-	-
Lmgp004959	C29H34O16	Tricin-7-O-neohesperidoside*	FALSE	TRUE	FALSE	7848.16	32404.2	19300.2	34863.8	33760.3	37759.4	65099.1	83365	61236.3	-	-
Hmgp003086	C29H34O16	Tricin-7-O-rutinoside*	FALSE	TRUE	FALSE	7848.16	32404.2	19300.2	34863.8	33760.3	37759.4	65099.1	83365	61236.3	-	-
Wbtp004961	C15H10O7	1,2,4,5-tetrahydroxy-7-(hydroxymethyl)anthracene-9,10-dione	FALSE	TRUE	TRUE	1.09851e+07	9.80957e+06	9.24799e+06	1.14182e+07	1.01418e+07	1.30688e+07	2.78757e+07	3.1476e+07	2.84427e+07	-	-
Hmmp002169	C39H50O24	Luteolin-5,7-di-O-rutinoside	TRUE	FALSE	TRUE	77916.9	25736.8	72321.2	319390	341081	322814	103343	53350	72885.4	-	-
Smzp002914	C42H47O22+	Pelargonidin-3-O-(6''-O-p-coumaroyl-2''-O-glucosyl)glucoside-5-O-glucoside	TRUE	FALSE	TRUE	28408.4	23922.1	23860.4	118076	163920	99439.4	28340	30724.8	10851.5	-	-
Lssp210058	C27H30O16	Quercetin-3-O-robinobioside*	FALSE	TRUE	TRUE	20534.5	16076	18340	18046.4	15005	8340	9	9	9	-	-
Zmmp003478	C37H39O18+	Petunidin-3-O-(6''-O-p-coumaroyl)glucoside-5-O-rhamnoside	FALSE	TRUE	FALSE	16327.5	35010	15884	50253.7	19185.3	41890.1	119015	68031.3	70005.9	-	-
Zmhp002814	C16H12O6	5,7,8-Tetrahydroxy-6-methoxyflavone*	TRUE	FALSE	FALSE	28142.1	29932.9	33059.8	12168.2	6650.91	14545	21995.7	6688.06	5841.72	-	-
Lmdp003286	C21H20O12	Isohyperoside*	TRUE	FALSE	FALSE	2.23676e+07	2.08047e+07	2.29527e+07	3.98473e+07	4.49701e+07	4.7522e+07	8.68573e+07	9.48907e+07	157658385	-	-
Hmmp002240	C40H50O27	Isorhamnetin-3-O-rutinoside-7-O-(2''-O-glucosyl)glucuronate	FALSE	TRUE	TRUE	148415	238540	155090	207433	168950	168929	48345	45201.5	71690	-	-
Cmxp004977	C15H12O6	Isookanin	TRUE	TRUE	FALSE	24273.3	27734.1	15826.6	45749.5	60872.8	57613.7	51010.1	39695.5	62928.3	-	-
MWSHY0010	C33H42O19	Troxerutin	FALSE	TRUE	FALSE	9	9	9	2033.06	3340	11670	10005	8340	5005	-	-
Zbzp004777	C54H55O29+	Cyanidin-3-O-[2-O-(2-O-(caffeoyl)-b-glucosyl)-6-O-(p-coumaroyl)-glucoside]-5-O-[6-O-(malonyl)-glucoside]*	FALSE	FALSE	TRUE	57687	44873.5	35609.3	50108.6	80025	35150.1	198475	106125	190130	-	-
Lmmp002463	C28H32O16	Sexangularetin-3-O-glucoside-7-O-rhamnoside*	FALSE	FALSE	TRUE	110045	71690	51228.5	35390.4	41680	32640.2	115985	119468	166770	-	-
pma6640	C22H22O12	3'-O-Methyltricetin-7-O-glucoside	FALSE	TRUE	TRUE	695030	817345	1016955	681630	751985	1042135	9	9	9	-	-
HJAP127	C33H40O20	Quercetin-3-O-(2''-O-Rhamnosyl)rutinoside	FALSE	TRUE	FALSE	6670	5005	6670	6882.17	2036.38	6670	9	9	9	-	-
Zmmp003591	C33H41O20+	Delphinidin-3-O-(2'''-O-p-coumaroyl)rutinoside	FALSE	TRUE	FALSE	6670	5005	6670	6882.17	2036.38	6670	9	9	9	-	-
Zmhp003113	C42H46O22	Vitexin-2''-O-(6'''-p-coumaroyl)glucoside-4'-O-glucoside	FALSE	TRUE	TRUE	18571.9	30149.3	14569.8	21844.7	26482.6	7260.95	78906.4	79737.3	63121.7	-	-
Lmyp003348	C28H24O15	Kaempferol-3-O-(6''-galloyl)galactoside*	FALSE	FALSE	TRUE	5005	2908.47	18340	22863.2	15970.5	13284.6	9	9	9	-	-
Zbqp003040	C42H47O24+	Delphinidin-3-O-(6''-O-caffeoyl)sophoroside-7-O-glucoside	FALSE	TRUE	FALSE	108139	230123	150671	155454	144716	181580	446200	290869	317572	-	-
