# Supplementary material for: Characterization Variation of the Differential Coloring Substances in Rapeseed Petals with Different Colors Using UPLC-HESI-MS/MS
Source: Molecules. 2023 Jul 26;28(15):5670. doi: 10.3390/molecules28155670 (PMC10419860; doi:10.3390/molecules28155670)
Supplement: Supplementary file 1 [file molecules-28-05670-s001.zip › Table S6.xlsx]

## Sheet: Sheet1
Index	Formula	Compounds	Class I	Class II	W-1	W-2	W-3	Y-1	Y-2	Y-3	DP-1	DP-2	DP-3	DR-1	DR-2	DR-3	VIP	P-value	FDR	Type
Layp003037	C39H50O25	kaempferol-3-O-(2-glucosylrutinoside)-7-O-glucoside	Flavonoids	Flavonols	22897.1	109750	48539.1	122534	115171	89230.7	8.96552e+07	9.60369e+07	9.40941e+07	8.35867e+07	7.30978e+07	7.59354e+07	1.37241	4.13604e-10	1.2477e-08	sig
Zblp002396	C22H23O11+	Peonidin-3-O-glucoside	Flavonoids	Anthocyanidins	540836	444135	731170	387922	415046	470122	7.69581e+07	7.03356e+07	7.02739e+07	146727681	1.47725e+08	1.46363e+08	1.36466	5.65171e-13	3.06888e-10	sig
Lmcp003751	C28H31O16+	Cyanidin-3-O-(6''-O-acetyl-2''-O-xylosyl)glucoside	Flavonoids	Anthocyanidins	12324.9	33161.9	9326.72	38905.2	40657.1	10449.1	5.96438e+07	5.53581e+07	5.39613e+07	1.72692e+07	2.61663e+07	2.45749e+07	1.41729	2.18934e-08	2.24304e-07	sig
Lmmp001947	C21H20O13	Gossypetin-3-O-glucoside*	Flavonoids	Flavonols	9.47416e+07	1.12291e+08	1.04168e+08	1.13843e+08	9.494e+07	9.15839e+07	5.55685e+07	5.70175e+07	6.39211e+07	7.1063e+07	8.71245e+07	7.07057e+07	1.3893	0.00090826	0.00177405	sig
Lmqp001551	C33H41O21+	Cyanidin-3-O-sophorotrioside	Flavonoids	Anthocyanidins	8999.07	36667.1	9139.87	54577.5	64577	36219.6	4.0047e+07	4.23452e+07	4.32103e+07	5.09542e+07	5.05538e+07	4.99367e+07	1.32861	1.6346e-12	4.43795e-10	sig
Lmsp004670	C27H30O15	Kaempferol-3-O-glucoside-7-O-rhamnoside*	Flavonoids	Flavonols	234919	260484	30010	370318	137423	96705	3.97356e+07	3.73181e+07	4.14397e+07	8.64404e+07	8.21864e+07	7.85484e+07	1.30792	1.67471e-10	6.99513e-09	sig
MWSHY0050	C27H30O15	Kaempferol-3-O-rutinoside(Nicotiflorin)*	Flavonoids	Flavonols	37398.1	320657	36675	390520	282381	130677	3.88252e+07	3.98821e+07	4.2935e+07	7.7468e+07	9.77437e+07	8.66109e+07	1.25933	8.74401e-08	6.41621e-07	sig
Lmjp002867	C27H30O15	Kaempferol-3-O-neohesperidoside*	Flavonoids	Flavonols	37398.1	320657	36675	390520	282381	130677	3.88252e+07	3.98821e+07	4.2935e+07	7.7468e+07	9.77437e+07	8.66109e+07	1.25933	8.74401e-08	6.41621e-07	sig
Cmsp004086	C16H14O6	Dihydrokaempferide	Flavonoids	Flavanonols	14951605	8206635	5.35498e+06	11832365	9247670	12067625	37560055	1.84085e+07	1.90189e+07	4.17119e+07	3.35333e+07	2.75264e+07	1.02477	0.00708752	0.0113862	sig
Zbzp104837	C56H59O30+	Cyanidin-3-diferuloyl-diglucoside-5-malonylglucoside	Flavonoids	Anthocyanidins	21226.4	16914.1	6670	84279.3	50794.2	10380	2.86986e+07	2.45771e+07	2.79691e+07	3.59347e+07	4.07021e+07	3.7128e+07	1.32694	4.49432e-09	6.10105e-08	sig
pmf0027	C21H21O11+	Cyanidin-3-O-galactoside	Flavonoids	Anthocyanidins	8.68887e+06	7.42631e+06	9.15279e+06	8.35931e+06	9.49189e+06	8.53743e+06	2.46339e+07	2.29258e+07	2.44253e+07	5.47692e+07	5.65e+07	5.73932e+07	1.07871	1.96307e-11	1.77658e-09	sig
mws0856	C21H20O12	Quercetin-4'-O-glucoside (Spiraeoside)*	Flavonoids	Flavonols	6.12761e+06	5.32989e+06	6.61864e+06	7.72451e+06	8.03965e+06	8.09188e+06	2.18789e+07	2.04995e+07	2.35643e+07	4.33165e+07	4.69582e+07	4.13873e+07	1.10293	9.19002e-09	1.06174e-07	sig
Zblp002068	C21H21O11+	Cyanidin-3-O-glucoside	Flavonoids	Anthocyanidins	7.87104e+06	8.48896e+06	9.22421e+06	8.05858e+06	8.78822e+06	8.75388e+06	2.14164e+07	2.12819e+07	2.50464e+07	5.16781e+07	5.51616e+07	5.5567e+07	1.06392	1.16578e-09	2.56522e-08	sig
mws1329	C21H20O12	Quercetin-7-O-glucoside	Flavonoids	Flavonols	5.83587e+06	5.80221e+06	5.08769e+06	8.98063e+06	9.2254e+06	8.42676e+06	2.02641e+07	1.98916e+07	1.98484e+07	3.74369e+07	4.28012e+07	3.96898e+07	1.02075	5.91596e-09	7.47061e-08	sig
pme1598	C22H24O11	Hesperetin-5-O-glucoside	Flavonoids	Flavanones	5.41502e+06	6.14493e+06	4.63454e+06	9.72946e+06	9.79384e+06	7.16776e+06	2.00192e+07	2.27873e+07	2.12977e+07	4.50191e+07	4.40388e+07	4.66647e+07	1.01691	9.37403e-10	2.31368e-08	sig
Cwjp002544	C46H51O27+	Cyanidin-3-O-(6''-O-feruloyl)sophoroside-5-O-(6'''-O-malonyl)glucoside	Flavonoids	Anthocyanidins	11897.4	17150	5227.09	41680	93413.1	72611.3	1.68776e+07	1.96084e+07	1.96606e+07	2.02775e+07	2.06114e+07	1.96225e+07	1.28333	1.41482e-09	2.95481e-08	sig
Zbzp005074	C56H59O30+	Cyanidin-3-O-[2-(2-(sinapoyl)-xylosyl)-6-(caffeoyl)-glucoside]-5-O-[6-(malonyl)-glucoside]*	Flavonoids	Anthocyanidins	10791.6	25005	7207.4	31242.1	11759.7	5613.57	1.53158e+07	1.51016e+07	1.41442e+07	1.96902e+07	2.3159e+07	2.13162e+07	1.37458	4.25473e-09	5.9239e-08	sig
pmf0614	C28H33O16+	Peonidin-3,5-O-diglucoside	Flavonoids	Anthocyanidins	85390.4	91274.9	98409.7	109154	53358	46696.4	1.47431e+07	1.34495e+07	1.58518e+07	1.77706e+07	1.95986e+07	1.80383e+07	1.4045	2.67964e-09	4.11083e-08	sig
Cwjp002409	C45H49O26+	Cyanidin-3-O-(6''-O-p-coumaroyl)sophoroside-5-O-(6'''-O-malonyl)glucoside*	Flavonoids	Anthocyanidins	10663.9	1670	3171.1	8340	5005	6676.45	1.43353e+07	1.61565e+07	4.50147e+06	1.85225e+07	11516260	7.21696e+06	1.36716	0.00835802	0.0132315	sig
Happ001819	C31H29O14+	Peonidin-3-O-(6''-O-caffeoyl)glucoside	Flavonoids	Anthocyanidins	102347	132922	118707	118287	55196.8	71862.5	1.40046e+07	1.41331e+07	1.56892e+07	1.75329e+07	1.99047e+07	2.11968e+07	1.40252	2.01915e-08	2.1928e-07	sig
MWSslk254	C27H30O15	Kaempferol-3-O-glucorhamnoside*	Flavonoids	Flavonols	28340	61182.4	17055.9	63350	113154	55316.8	1.32363e+07	1.46305e+07	1.29038e+07	2.77363e+07	3.13612e+07	2.93144e+07	1.2929	1.18104e-09	2.56522e-08	sig
Cwjp002833	C56H59O30+	Cyanidin-3-O-(6''-O-malonyl)glucoside-7,3'-di-O-(6''-O-feruloyl)glucoside*	Flavonoids	Anthocyanidins	13340	41680	22255	21506.9	32694	13967.8	1.31314e+07	1.37508e+07	1.17386e+07	1.9162e+07	2.15091e+07	2.18128e+07	1.37489	4.83704e-09	6.40613e-08	sig
Cwjp002964	C54H55O28+	Cyanidin-3-O-(6''-O-sinapoyl-2''-O-malonyl)glucoside-5-O-(6'''-O-malonyl)glucoside	Flavonoids	Anthocyanidins	7066.18	6670	5628.29	24986.1	9018.65	7668.68	1.30231e+07	1.12732e+07	1.24813e+07	2.61537e+07	2.75898e+07	2.73242e+07	1.33198	2.98276e-11	2.31377e-09	sig
Zmcp003989	C27H30O15	Kaempferol-3-O-rhamnosyl(1→2)glucoside	Flavonoids	Flavonols	430655	426079	321275	332945	290300	96604.9	1.22484e+07	1.22339e+07	7.3716e+06	1.39023e+07	1.30332e+07	1.97061e+07	1.38365	7.27265e-05	0.000195497	sig
Wbtp005759	C15H10O7	1,2,5,7,8-pentahydroxy-3-methylanthracene-9,10-dione	Flavonoids	Other Flavonoids	2.1759e+06	1.94699e+06	2.05105e+06	3.02588e+06	3.22644e+06	2.99453e+06	1.219e+07	1.1534e+07	1.26314e+07	1.81679e+07	2.00198e+07	2.27806e+07	1.18823	2.04358e-07	1.2108e-06	sig
Zmbp002578	C29H33O17+	Cyanidin-3-O-(6''-O-acetyl)glucoside-5-O-glucoside	Flavonoids	Anthocyanidins	14335.6	33300.3	26223.3	33546	20781	23161.9	1.1905e+07	1.01145e+07	1.08662e+07	1.48064e+07	1.47828e+07	1.44177e+07	1.38059	3.04621e-10	1.03522e-08	sig
Zbzp004431	C46H51O26+	Petunidin-3,5-di-O-(6''-O-malonoyl)glucoside-7-O-(2',3',4'-trimethoxyphenylpropionyl)	Flavonoids	Anthocyanidins	6670	9	1670	1670	5005	13340	1.08727e+07	1.27484e+07	1.13759e+07	1.23465e+07	1.25961e+07	1.38252e+07	1.24077	5.38155e-09	6.95757e-08	sig
MWS20150	C21H20O11	Luteolin-7-O-glucoside (Cynaroside)	Flavonoids	Flavones	3.02669e+07	3.11613e+07	2.70417e+07	4.64312e+07	3.82637e+07	61926670	1.03064e+07	20393245	9.33004e+06	8.36815e+06	8.5035e+06	1.17218e+07	1.29914	0.000427115	0.000923997	sig
Lahp002664	C33H40O21	Kaempferol triglucoside*	Flavonoids	Flavonols	1.74315e+07	2.23887e+07	2.01782e+07	1.28054e+07	2.17915e+07	2.55424e+07	1.02624e+07	7.16026e+06	8.8553e+06	8.47195e+06	3.97274e+06	7.52751e+06	1.12743	0.00348309	0.00594754	sig
pmp001311	C27H30O17	6-Hydroxykaempferol-7,6-O-Diglucoside	Flavonoids	Flavonols	7.97525e+06	7.57372e+06	8.25295e+06	5.2597e+06	6.44129e+06	5.78167e+06	9.9148e+06	9.2261e+06	8.17366e+06	1.19521e+07	1.66466e+07	1.19284e+07	1.00701	0.0013042	0.00244201	sig
MWSHY0080	C27H30O15	Luteolin-7-O-neohesperidoside (Lonicerin)*	Flavonoids	Flavones	57522.6	46828.4	25005	333730	71690	54134.4	9.74493e+06	8.99309e+06	1.01391e+07	1.97696e+07	1.92977e+07	1.72267e+07	1.26682	3.27543e-09	4.80692e-08	sig
pmp000593	C27H30O15	Luteolin-7-O-rutinoside*	Flavonoids	Flavones	58584.6	46680	39487	102446	73906.4	52651	9.17506e+06	9.23701e+06	9.17764e+06	1.90059e+07	1.80773e+07	2.09858e+07	1.31755	2.72542e-09	4.11083e-08	sig
Lmpp003789	C30H27O13+	Cyanidin-3-O-(6''-O-p-Coumaroyl)glucoside	Flavonoids	Anthocyanidins	153420	65854.8	35088.3	153420	170903	215165	9.17229e+06	1.04343e+07	9.7154e+06	2.11212e+07	2.16176e+07	1.90818e+07	1.25706	1.71236e-09	3.14437e-08	sig
Zbzp004478	C45H49O26+	Cyanidin-3-O-[2-(xylosyl)-6-(feruloyl)-glucoside]-5-O-[6-(malonyl)-glucoside]*	Flavonoids	Anthocyanidins	5005	26649.5	11670	16432.8	16675	13340	7.14113e+06	8.57152e+06	1.71164e+07	1.78243e+07	5.21706e+06	1.89568e+07	1.36457	0.0110632	0.0169698	sig
Zmcp002986	C33H41O21+	Cyanidin-3-O-sophoroside-5-O-glucoside	Flavonoids	Anthocyanidins	1.44281e+07	1.85084e+07	1.71085e+07	1.93129e+07	1.12524e+07	1.20831e+07	6.49479e+06	5.36614e+06	6.0253e+06	2.7202e+06	4.12675e+06	2.50893e+06	1.04184	0.000438417	0.000937246	sig
Lmsp003252	C28H32O17	Isorhamnetin-3-O-sophoroside	Flavonoids	Flavonols	1.12086e+07	1.26893e+07	1.1669e+07	1.02158e+07	1.04524e+07	1.16572e+07	6.37401e+06	6.32943e+06	6.95345e+06	3.46096e+06	4.5363e+06	4.68606e+06	1.03916	1.79704e-06	7.44881e-06	sig
Zbcp004783	C57H61O31+	Cyanidin-3-feruloylsinapoyldiglucoside-5-malonylglucoside	Flavonoids	Anthocyanidins	53350	31819.9	41680	16295.4	35891.7	14882.3	5.80928e+06	5.40251e+06	5.47149e+06	7.05839e+06	8.22183e+06	9.33138e+06	1.40645	2.24209e-07	1.26818e-06	sig
pmb3012	C22H22O11	Chrysoeriol-7-O-glucoside	Flavonoids	Flavones	2.32311e+06	2.12391e+06	1.9061e+06	2.29388e+06	2.41043e+06	2.57259e+06	5.68299e+06	5.08875e+06	5.17185e+06	1.14063e+07	1.25175e+07	1.26575e+07	1.00768	4.15822e-09	5.9239e-08	sig
Zmcp005333	C55H57O29+	Cyanidin-3-O-(6''-O-p-coumaroyl-2'''-O-feruloyl)sophoroside-5-O-(6''''-O-malonyl)glucoside*	Flavonoids	Anthocyanidins	11670	10005	13340	12939.8	5005	5005	5.50453e+06	4.92786e+06	4.57511e+06	7.44891e+06	7.62351e+06	7.96637e+06	1.39903	9.20259e-10	2.31368e-08	sig
Cwjp002934	C55H57O29+	Cyanidin-3-O-(6''-O-p-coumaroyl-2'''-O-caffeoyl)sophoroside-5-O-(6''''-O-succinyl)glucoside*	Flavonoids	Anthocyanidins	23340	2994.64	998.747	6376.18	3340	16675	5.17574e+06	6.17353e+06	5.87118e+06	7.19486e+06	7.50813e+06	8.83799e+06	1.33114	9.23691e-08	6.68752e-07	sig
pmb0706	C30H32O20	Quercetin-3-O-(6''-O-malonyl)glucosyl-5-O-glucoside	Flavonoids	Flavonols	1.75977e+06	1.76193e+06	1.53382e+06	1.44294e+06	1.18124e+06	1.12993e+06	5.05238e+06	6.49409e+06	5.45742e+06	7.92637e+06	7.07181e+06	6.91857e+06	1.37033	5.58848e-07	2.68544e-06	sig
Lmpp003059	C23H23O12+	Cyanidin-3-O-(6''-O-acetyl)glucoside	Flavonoids	Anthocyanidins	5005	6659.31	9	4254.39	2954.95	8340	4.86766e+06	4.57467e+06	4.96588e+06	7.9522e+06	8.67298e+06	8.8143e+06	1.19579	3.05037e-10	1.03522e-08	sig
Zmhp005139	C25H24O15	Tamarixetin-3-O-(6''-malonyl)glucoside*	Flavonoids	Flavonols	535948	549681	333523	688604	740056	638526	4.69062e+06	4.39881e+06	3.30639e+06	1.535e+07	1.3456e+07	1.6092e+07	1.09027	4.07515e-08	3.7475e-07	sig
Zbxn003562	C21H22O12	Taxifolin-2-O-glucoside	Flavonoids	Flavanonols	114291	116955	108487	42409.6	42343.8	38232.7	4.63921e+06	4.44547e+06	4.50005e+06	6.28748e+06	5.98104e+06	6.59315e+06	1.42745	6.89475e-11	3.4035e-09	sig
Cwjp002289	C42H46O23	Luteolin-7-O-(2''''-O-rhamnosyl)sophorotrioside	Flavonoids	Flavones	1670	5279.28	3340	11670	13233.3	5005	4.63528e+06	5.09506e+06	4.01471e+06	3.91412e+06	3.9282e+06	3.81427e+06	1.35125	3.38968e-08	3.22912e-07	sig
Zmhp003651	C42H47O23+	Delphinidin-3-O-(2'''-O-p-coumaroyl)rutinoside-7-O-glucoside	Flavonoids	Anthocyanidins	9	3340	11670	3340	1982.96	7818.48	4.3141e+06	5.10291e+06	4.40189e+06	3.57465e+06	4.18747e+06	3.96167e+06	1.24481	2.64172e-08	2.6564e-07	sig
Zbpp002027	C25H24O15	Isorhamnetin-3-O-(6''-malonyl)glucoside*	Flavonoids	Flavonols	410551	615097	515045	805100	929817	895061	4.30979e+06	4.21908e+06	4.61749e+06	1.41557e+07	1.24585e+07	18730206	1.06686	1.29116e-05	4.00628e-05	sig
pma0760	C25H24O15	3'-O-Methyltricetin-7-O-(6''-malonyl)glucoside*	Flavonoids	Flavones	410551	615097	515045	805100	929817	895061	4.30979e+06	4.21908e+06	4.61749e+06	1.41557e+07	1.24585e+07	18730206	1.06686	1.29116e-05	4.00628e-05	sig
Lmmn003398	C23H22O12	Kaempferol-3-O-(6''-O-acetyl)glucoside	Flavonoids	Flavonols	398362	337597	396527	986125	882355	975823	3.98045e+06	4.14051e+06	3.39155e+06	1.1225e+07	9.24184e+06	9.13012e+06	1.04669	2.51256e-07	1.39216e-06	sig
Hmln001682	C29H32O18	Quercetin-3-O-(6''-O-acetyl)glucosyl-(1→3)-Galactoside	Flavonoids	Flavonols	724531	591387	723722	420540	378919	411144	3.9538e+06	3.42203e+06	4.28494e+06	6.57288e+06	6.32668e+06	7.55382e+06	1.339	1.16028e-07	7.77815e-07	sig
Lmwp003442	C21H20O11	Amoenin	Flavonoids	Flavonols	9.24861e+06	9.58096e+06	1.19254e+07	8.41942e+06	1.01894e+07	9.28836e+06	3.93521e+06	5.12667e+06	6.21938e+06	9.57289e+06	8.209e+06	7.55725e+06	1.21595	0.00288335	0.00498618	sig
pmf0617	C34H43O21+	Peonidin-3-O-sophoroside-5-O-glucoside	Flavonoids	Anthocyanidins	8983.24	6127.25	8028.51	4467.05	5830.44	2097.25	3.91927e+06	4.7958e+06	4.66055e+06	3.28039e+06	4.25089e+06	3.32677e+06	1.44481	4.33251e-07	2.14809e-06	sig
Smpp002603	C24H25O12+	Peonidin-3-O-(6''-O-Acetyl)glucoside	Flavonoids	Anthocyanidins	9	9	9	8340	6670	21969.3	3.70099e+06	3.19313e+06	4.20385e+06	6.26147e+06	6.06785e+06	5.20574e+06	1.02791	1.23741e-07	8.19405e-07	sig
HJN087	C21H22O10	Naringenin-4'-O-glucoside*	Flavonoids	Flavanones	795509	807227	881456	770361	762569	819644	3.55885e+06	3.7361e+06	3.02073e+06	5.56679e+06	4.66985e+06	5.30711e+06	1.29736	1.97608e-07	1.19223e-06	sig
Zbzp004518	C53H57O27+	Cyanidin-3-diferuloyl-diglucoside-5-glucoside	Flavonoids	Anthocyanidins	12097.3	8340	46194.3	31597.6	35010	13340	3395000	3.49556e+06	2.31536e+06	3.13072e+06	1.59119e+06	7.63911e+06	1.34336	0.0282565	0.0395446	sig
Lmqp002349	C36H42O24	Kaempferol-3-O-(6''''-malonyl)sophorotrioside	Flavonoids	Flavonols	4.76653e+06	3.80754e+06	3.5982e+06	7.4314e+06	4.43899e+06	6.33704e+06	3.35679e+06	2.66147e+06	3.55602e+06	5.4789e+06	5.52651e+06	5.02224e+06	1.00723	0.0143426	0.0212787	sig
mws0914	C15H12O5	3,5,7-Trihydroxyflavanone (Pinobanksin)	Flavonoids	Flavanonols	298184	251667	310935	348408	301832	321138	3.33452e+06	3.61964e+06	3763695	580498	640345	691815	1.42716	1.10121e-09	2.56522e-08	sig
Zbzp004897	C51H53O25+	Cyanidin-3-O-[2-O-(caffeoyl)-xylosyl)-6-O-(feruloyl)-glucoside]-5-O-glucoside	Flavonoids	Anthocyanidins	3340	2247.49	7725.01	3691.83	11670	7046.54	3.277e+06	3.2481e+06	3.85848e+06	5.06226e+06	1.17695e+06	4.87624e+06	1.36857	0.0038746	0.00655423	sig
Lamp007327	C26H28O14	3,9-dihydroeucomnalin malonyl glucoside	Flavonoids	Other Flavonoids	497567	630641	536841	762779	818848	889483	3.12665e+06	4.24664e+06	4.71835e+06	1.37666e+07	1.44943e+07	1.48568e+07	1.06587	1.77885e-09	3.14437e-08	sig
Hmlp003068	C27H30O17	Meratin*	Flavonoids	Flavones	5.98188e+06	5.52005e+06	5.56863e+06	4.59711e+06	5.0509e+06	4.65827e+06	3.04784e+06	3.67123e+06	3.81132e+06	4.15588e+06	3.73031e+06	4.63984e+06	1.17936	0.000400549	0.000869992	sig
Lmmp002483	C27H28O19	Gossypetin-3-O-glucuronide-8-O-glucoside	Flavonoids	Flavonols	2.26932e+07	1.91381e+07	1.44128e+07	1.83048e+07	1.62296e+07	1.40414e+07	2.97044e+06	2106493	3.60404e+06	1.31298e+07	1.49842e+07	1.37961e+07	1.29453	0.000199107	0.000470066	sig
Hmzp003994	C22H22O12	Pedaliin*	Flavonoids	Flavones	5.25124e+06	5.53172e+06	4.94316e+06	5.93167e+06	4.88469e+06	6.43004e+06	2.9553e+06	2.24587e+06	4.35373e+06	3.08894e+06	3.4877e+06	4.2181e+06	1.31879	0.00723127	0.0115828	sig
Smnp003415	C20H24O9	7-O-Methylaloesin	Flavonoids	Other Flavonoids	7.93883e+06	7.53962e+06	8.49625e+06	3.68413e+06	7.02756e+06	6.9804e+06	2.91488e+06	2.3883e+06	2.5808e+06	3.49213e+06	3.44912e+06	3.82269e+06	1.23341	0.000740741	0.00147334	sig
Hmcp001489	C34H42O22	Isorhamnetin-3-O-(2''-O-glucosyl)galactoside-7-O-glucoside	Flavonoids	Flavonols	4.16252e+06	4.50887e+06	8.41772e+06	6.6466e+06	5.98756e+06	4.16412e+06	2.87027e+06	2.2634e+06	855713	1.59962e+06	1.41429e+06	1.7208e+06	1.18916	0.0116155	0.0177668	sig
Zmcp102986	C44H50O25	kaempferol-3-sinapoyldiglucoside-7-glucoside	Flavonoids	Flavonols	38422.6	13014.1	14826.5	19012.9	24910	31976.1	2.64916e+06	2.84951e+06	2.65163e+06	2.34537e+06	2.89738e+06	2.06231e+06	1.39097	3.41338e-07	1.81712e-06	sig
Zmcp003437	C44H51O25+	Cyanidin-3-O-(6''-O-sinapoyl)sophoroside-5-O-glucoside	Flavonoids	Anthocyanidins	38422.6	13014.1	14826.5	19012.9	24910	31976.1	2.64916e+06	2.84951e+06	2.65163e+06	2.34537e+06	2.89738e+06	2.06231e+06	1.39097	3.41338e-07	1.81712e-06	sig
MWSHY0161	C30H26O13	Kaempferol-3-O-(6''-p-Coumaroyl)glucoside (Tiliroside)	Flavonoids	Flavonols	6580.76	15763.3	2372.11	14956.1	19703.4	7950	2.61464e+06	2.71036e+06	2.91059e+06	3.52468e+06	3.62735e+06	2.89442e+06	1.33056	6.2382e-08	4.90256e-07	sig
Zmcp004218	C43H49O24+	Cyanidin-3-O-(6''-O-feruloyl)sophoroside-5-O-Glucoside	Flavonoids	Anthocyanidins	21675	8340	5005	11736.9	12378.2	12378.2	2.57098e+06	2.89808e+06	2.38451e+06	2.61814e+06	2.34682e+06	3.11654e+06	1.38004	4.35157e-07	2.14809e-06	sig
Hmdp001950	C17H18O5	2',7-Dihydroxy-3',4'-dimethoxyisoflavan	Flavonoids	Other Flavonoids	1.88679e+06	1.87497e+06	1.81683e+06	1.80741e+06	1.66973e+06	2.07279e+06	2.5455e+06	2.27299e+06	2.67478e+06	2.83193e+06	2.01316e+06	2.63602e+06	1.18777	0.0180971	0.025928	sig
Wbtn006715	C15H10O7	1,2,4,5,8-pentahydroxy-6-methylanthracene-9,10-dione*	Flavonoids	Other Flavonoids	412881	333128	351047	653184	565960	627683	2.53311e+06	1.97574e+06	2.51005e+06	3.27008e+06	4.48285e+06	3.88941e+06	1.1608	4.74275e-06	1.74008e-05	sig
Cwjp001293	C42H47O24+	Cyanidin-3-O-(6''-O-caffeoyl)sophoroside-7-O-glucoside	Flavonoids	Anthocyanidins	9	9	9	9	9	9	2.48104e+06	1.91136e+06	2.06091e+06	1.39549e+06	1.38384e+06	1.32363e+06	1.42035	2.08382e-07	1.2108e-06	sig
Lmqn006260	C15H10O7	2',3',4',5,7-Pentahydroxyflavone*	Flavonoids	Flavones	391521	363011	334129	600264	580737	572453	2.13178e+06	2.06645e+06	2.40633e+06	3.37081e+06	4.39144e+06	4.34073e+06	1.14908	1.32761e-06	5.76715e-06	sig
Zbzp004047	C37H39O19+	Cyanidin-3-O-feruloylglucoside-5-O-glucoside	Flavonoids	Anthocyanidins	9	9	9	9	9	9	1983725	1.77614e+06	2.49652e+06	9	9	9	1.25876	1.35875e-06	5.85557e-06	sig
MWSHY0190	C28H32O15	Diosmetin-7-O-rutinoside (Diosmin)*	Flavonoids	Flavones	5005	7601.13	6670	43345	7319.66	20612.9	1.92303e+06	1.5455e+06	1.86091e+06	3.79408e+06	3.6692e+06	3.70453e+06	1.26212	2.65352e-10	1.02919e-08	sig
MWSHY0017	C15H12O5	Naringenin (5,7,4'-Trihydroxyflavanone)*	Flavonoids	Flavanones	794129	796287	820186	740757	699611	670583	1.85923e+06	1.88974e+06	2.25162e+06	787380	1.00865e+06	920962	1.41012	4.1458e-06	1.57425e-05	sig
pma0795	C24H22O15	Tricetin-5-O-(6''-malonyl)glucoside	Flavonoids	Flavones	100172	355564	340405	491980	271204	125943	1.74833e+06	3.15602e+06	5.74102e+06	1.15725e+07	2.36863e+07	4.49089e+07	1.05408	0.0137826	0.020504	sig
Zbjp002772	C25H25O15+	Petunidin-3-O-malonylglucoside	Flavonoids	Anthocyanidins	2.3089e+06	2.03925e+06	2.30507e+06	2.21386e+06	2.18998e+06	2.4633e+06	1.6918e+06	1.27916e+06	1.53061e+06	1.80531e+06	1.59786e+06	1.45225e+06	1.36855	0.000932975	0.00180931	sig
Xmyp004945	C33H40O20	Kaempferol-3-O-(6''-Rhamnosyl-2''-Glucosyl)Glucoside (Camelliaside A)	Flavonoids	Flavonols	9	9	9	9	9	9	1.63775e+06	1.2855e+06	1.39298e+06	2.42775e+06	1.83184e+06	1.864e+06	1.39523	1.77467e-06	7.44881e-06	sig
Lmpp003929	C31H29O13+	Peonidin-3-O-(6''-O-p-coumaroyl)glucoside	Flavonoids	Anthocyanidins	6073.03	7601.13	5972.98	6670	11670	5005	1.61793e+06	1.69387e+06	1.81061e+06	3.33548e+06	3.25537e+06	3.36563e+06	1.34928	3.79209e-12	5.14776e-10	sig
Lmmp003903	C23H22O12	Kaempferol-3-O-(2''-O-acetyl)glucoside	Flavonoids	Flavonols	3340	11781.6	21043	9633.21	22415.9	33778.3	1.55129e+06	1.89773e+06	645265	1.74123e+06	2.74049e+06	2.71028e+06	1.2712	0.000341699	0.000754238	sig
Zmcp002924	C27H31O16+	Cyanidin-3-O-(2''-O-glucosyl)glucoside	Flavonoids	Anthocyanidins	3.72694e+06	4.48677e+06	3.88373e+06	3.81157e+06	3.65565e+06	3.43658e+06	1.54494e+06	2.15113e+06	2.15562e+06	1.43846e+06	1.40923e+06	1.05274e+06	1.09475	9.98539e-06	3.2861e-05	sig
Wbtn004861	C21H22O12	1,8-dihydroxy-2,6-dimethoxy-5-{[(2s,3r,4s,5s,6r)-3,4,5-trihydroxy-6-(hydroxymethyl)oxan-2-yl]oxy}xanthen-9-one	Flavonoids	Other Flavonoids	50371.6	72656.4	46446.2	71987.3	65628.7	87012.8	1.52149e+06	1.40145e+06	1.01335e+06	1.03152e+06	835125	1.08574e+06	1.39557	1.06303e-05	3.45645e-05	sig
Zmcp003741	C47H53O28+	Cyanidin-3-O-(6''-O-sinapoyl)sophoroside-5-O-(6'''-O-malonyl)glucoside	Flavonoids	Anthocyanidins	2124.91	2124.91	3185.77	3707.23	3717.74	525.843	1.52125e+06	1.92954e+06	2.19607e+06	1.97509e+06	1510808	1.48923e+06	1.41158	5.50517e-06	1.96665e-05	sig
Wbtn005071	C21H22O12	2,5-dihydroxy-1,6-dimethoxy-8-{[(2s,3r,4s,5s,6r)-3,4,5-trihydroxy-6-(hydroxymethyl)oxan-2-yl]oxy}xanthen-9-one	Flavonoids	Other Flavonoids	546470	496019	438705	767423	697342	614865	1.50034e+06	1.66217e+06	1.5077e+06	3.10114e+06	2.67982e+06	2.95347e+06	1.05461	4.14088e-08	3.7475e-07	sig
pmp001105	C33H40O20	Kaempferol-3-O-neohesperidoside-7-O-glucoside*	Flavonoids	Flavonols	22306.1	41480.6	38517.7	33773.5	37243.1	47659.9	1.37178e+06	1.26341e+06	1.46611e+06	3.66263e+06	4.83654e+06	4.42481e+06	1.26126	3.61462e-07	1.90132e-06	sig
Zbzp004018	C45H49O27+	Cyanidin-3-caffeoyldiglucoside-5-malonylglucoside	Flavonoids	Anthocyanidins	9	9	9	10971.5	6670	3340	1.35256e+06	4.05769e+06	4.03368e+06	4.88346e+06	5.20654e+06	4.70849e+06	1.05819	0.000122013	0.000306728	sig
Zblp001862	C21H21O12+	Delphinidin-3-O-galactoside	Flavonoids	Anthocyanidins	131556	153315	124247	193179	158985	164866	1.32682e+06	1.18547e+06	895936	1.36647e+06	1.27757e+06	1.39671e+06	1.32428	1.56203e-06	6.6264e-06	sig
Zmcp003772	C46H51O27+	Cyanidin-3-O-(6''-O-malonyl)glucoside-5-O-(6'''-O-feruloyl)glucoside-3'-O-glucoside	Flavonoids	Anthocyanidins	1536.09	1199.63	5835.54	9	9	9	1.25502e+06	949390	1.20422e+06	941370	816536	753228	1.47274	6.92603e-07	3.27029e-06	sig
Lmpp003268	C33H40O20	Kaempferol-3-O-rutinoside-7-O-glucoside	Flavonoids	Flavonols	5005	3340	1670	3340	6670	6670	1.22725e+06	1.24244e+06	710488	1.32982e+06	2.22549e+06	1.29323e+06	1.33489	0.000386473	0.00084619	sig
Lmjp001367	C26H29O15+	Cyanidin-3-O-(2''-O-xylosyl)galactoside	Flavonoids	Anthocyanidins	3779.93	5258.53	4115.59	5449.43	19151.3	5485.47	1.18735e+06	919936	1.13651e+06	855937	1.05378e+06	1.24622e+06	1.35404	3.04455e-06	1.2012e-05	sig
Zbzp003694	C39H39O22+	Cyanidin-3-O-(6''-O-caffeoyl)glucoside-O-malonylglucoside	Flavonoids	Anthocyanidins	146745	58689.7	129332	21675	170550	231934	1.18165e+06	922548	1.08567e+06	507575	836308	825594	1.3055	3.94001e-05	0.000112601	sig
Zbzp002036	C32H39O20+	Cyanidin-3-O-sambubioside-5-O-glucoside*	Flavonoids	Anthocyanidins	3481.38	1408.64	6008.33	1243.22	1612.88	1358.68	1.08099e+06	1.10206e+06	1.30583e+06	1.02981e+06	1.34754e+06	1.2575e+06	1.43265	3.64156e-07	1.90132e-06	sig
MWSHY0092	C27H32O15	Eriodictyol-7-O-Rutinoside (Eriocitrin)	Flavonoids	Flavanones	5789.56	8636.32	6716.21	26675	20798.2	5973.98	1.0596e+06	807119	926432	1.91339e+06	1.92515e+06	2.05221e+06	1.27158	2.45802e-09	3.9256e-08	sig
Lmyp004052	C30H26O14	Quercetin-3-O-(6''-O-p-Coumaroyl)galactoside	Flavonoids	Flavonols	8705.59	9643.05	10863.5	7641.67	11102.2	23900.5	947646	1.30664e+06	1.23748e+06	1.14471e+06	1.06311e+06	1.09255e+06	1.38368	3.74729e-07	1.91746e-06	sig
pme2954	C15H10O7	Quercetin	Flavonoids	Flavonols	211961	227153	182895	282917	264232	269069	942431	921366	1.15355e+06	1.54639e+06	1.71192e+06	1.63197e+06	1.20453	4.43945e-08	3.8881e-07	sig
MWSslk148	C27H36O19	Rutin Trihydrate	Flavonoids	Flavanols	29661.5	41680	66769	99704.5	96705	50690.8	917955	1.05336e+06	671921	1.30748e+06	651569	576953	1.30887	0.00202463	0.00362829	sig
pme2960	C15H12O5	Naringenin chalcone; 2',4,4',6'-Tetrahydroxychalcone*	Flavonoids	Chalcones	82230.8	90532.2	80498.3	84577.7	114625	111485	877942	864984	1.01149e+06	174971	217421	210024	1.41981	2.74713e-08	2.71216e-07	sig
Smzp002754	C42H47O24+	Cyanidin-3-O-(6''-O-caffeoyl)sophoroside-5-O-glucoside	Flavonoids	Anthocyanidins	9	9	9	9	9	9	855985	874340	881231	572512	730789	551139	1.41864	3.62568e-08	3.39438e-07	sig
Zbsp007084	C15H12O5	Butin; 7,3',4'-Trihydroxyflavanone*	Flavonoids	Flavanones	108935	122492	89606.4	107825	149557	106835	854893	821725	964634	181072	237729	215020	1.41088	4.56333e-08	3.90611e-07	sig
Zbpn005555	C21H24O10	Phloretin-4'-O-glucoside (Trilobatin)*	Flavonoids	Chalcones	180530	176349	157627	218535	201023	215277	826152	778892	837673	556943	607216	592038	1.41786	8.81136e-10	2.31368e-08	sig
Zmcp004272	C38H40O20	kaempferol-3-sinapoyldiglucoside	Flavonoids	Flavonols	86189.4	56685	69262.4	90647.4	46680	25156.5	821390	732715	887251	578862	699393	688397	1.44119	1.87221e-07	1.15524e-06	sig
HJN055	C21H24O10	Dihydrocharcone-4'-O-glucoside*	Flavonoids	Chalcones	188648	181679	159936	219564	215991	234833	819946	842057	794245	589844	597677	580396	1.4099	6.85216e-11	3.4035e-09	sig
MWSHY0102	C15H10O7	Morin	Flavonoids	Flavonols	143206	141018	118438	209546	205916	209419	813450	725686	754713	1.27149e+06	1.62757e+06	1.36941e+06	1.14893	5.6622e-07	2.697e-06	sig
Lmjp002508	C41H45O22+	Cyanidin-3-O-[6''-O-(E)-p-coumaroyl-2''-O-xylosyl]glucoside-5-O-glucoside	Flavonoids	Anthocyanidins	10005	1670	9	6670	751.07	4690.69	793058	902083	916801	916162	1.19596e+06	1.03711e+06	1.16575	2.09605e-07	1.2108e-06	sig
Wbtn004512	C21H22O12	1,8-dihydroxy-4,5-dimethoxy-3-{[(2s,3r,4s,5s,6r)-3,4,5-trihydroxy-6-(hydroxymethyl)oxan-2-yl]oxy}xanthen-9-one	Flavonoids	Other Flavonoids	72541.8	74213.4	88114.3	52280.8	62065.4	77992	784011	1.00269e+06	1.01083e+06	733368	624626	858170	1.45509	2.73028e-06	1.09011e-05	sig
Lmsp004045	C28H32O16	Isorhamnetin-3-O-glucoside-7-O-rhamnoside*	Flavonoids	Flavonols	1.5952e+06	1.84615e+06	2.61004e+06	1.79191e+06	1280740	1.54908e+06	746960	187546	366550	825816	1.79566e+06	1.13313e+06	1.18619	0.00896905	0.0140757	sig
Lmsp003939	C28H32O16	Isorhamnetin-3-O-galactoide-7-O-rhamnoside*	Flavonoids	Flavonols	1.5952e+06	1.84615e+06	2.61004e+06	1.79191e+06	1280740	1.54908e+06	746960	187546	366550	825816	1.79566e+06	1.13313e+06	1.18619	0.00896905	0.0140757	sig
pme1540	C28H32O16	Isorhamnetin-3-O-neohesperidoside*	Flavonoids	Flavonols	1.5952e+06	1.84615e+06	2.61004e+06	1.79191e+06	1280740	1.54908e+06	746960	187546	366550	825816	1.79566e+06	1.13313e+06	1.18619	0.00896905	0.0140757	sig
Zbzp004295	C53H57O27+	"""""""""""""""Cyanidin-3-(6""""""""""""""""-O-sinapoyl)(coum)-diglc-5-glc"""""""""""""""	Flavonoids	Anthocyanidins	9	9	9	10005	13340	9	743610	449045	602267	716805	584723	619092	1.0859	9.38359e-06	3.14524e-05	sig
pme1793	C27H31O15+	Pelargonidin-3,5-O-diglucoside	Flavonoids	Anthocyanidins	22978.6	15891.8	21137.6	54231.8	17327.5	42523.4	713590	723875	845133	949575	824298	802178	1.31971	6.76396e-08	5.173e-07	sig
mws2118	C21H24O10	Phloretin-2'-O-glucoside (Phlorizin)	Flavonoids	Chalcones	134818	138734	161513	146738	152287	154890	675178	664688	692946	462259	480805	456056	1.47438	3.63143e-11	2.4383e-09	sig
MWSHY0051	C15H10O6	Kaempferol (3,5,7,4'-Tetrahydroxyflavone)	Flavonoids	Flavonols	217963	178052	175947	260921	270905	274591	671005	688671	699251	261449	338042	330360	1.25808	4.60389e-08	3.90611e-07	sig
Cwjp002621	C55H57O29+	Cyanidin-3-O-(6''-O-p-coumaroyl-2'''-O-sinapoyl)sambubioside-5-O-(6''''-O-malonyl)glucoside	Flavonoids	Anthocyanidins	9	9	9	5005	9	3340	639770	822696	577892	979845	1.00978e+06	1.04361e+06	1.15009	1.15625e-07	7.77815e-07	sig
pmb0619	C33H42O21	Eriodictyol-6,8-di-C-glucoside-4'-O-glucoside	Flavonoids	Flavanones	2.55974e+06	3.5518e+06	2.49853e+06	1.12986e+06	2.21302e+06	2.46347e+06	637477	363683	568532	395113	515888	622120	1.2372	0.000640898	0.0013034	sig
zjgp122012	C15H10O6	6,7,3',5'-tetrahydroxyaurone(Maritimetin)	Flavonoids	Aurones	181597	171199	169508	250684	244144	245431	636333	582492	734003	274624	303432	295767	1.27865	1.85156e-06	7.55936e-06	sig
Lmjp001323	C32H39O20+	Cyanidin-3-O-(2''-O-xylosyl)glucoside-5-O-glucoside*	Flavonoids	Anthocyanidins	9	2874.67	582.484	9	9	9	626456	642026	442413	440637	462230	1.03945e+06	1.42224	0.00270753	0.00474255	sig
pme1773	C27H31O15+	Cyanidin-3-O-rutinoside (Keracyanin)	Flavonoids	Anthocyanidins	37126.5	34217.5	24154	16178.5	85787.4	16164.1	625441	564340	500291	126943	593967	441094	1.3802	0.0017314	0.00317618	sig
pmp000013	C24H26O12	Eupatilin-7-O-glucoside	Flavonoids	Flavones	205550	219609	306116	134119	104055	117234	609926	507477	503793	475036	498468	645325	1.43541	5.62141e-05	0.000156535	sig
Lmwp003888	C33H40O21	Kaempferol-3-O-sophoroside-7-O-glucoside	Flavonoids	Flavonols	865965	537685	420074	315355	141740	272697	605488	810195	1.62794e+06	2.14477e+06	3.81973e+06	2.61292e+06	1.01045	0.00127579	0.00239707	sig
pmb0686	C24H24O14	Eriodictyol-7-O-(6''-malonyl)glucoside	Flavonoids	Flavanones	51263.2	34701.9	55989.5	93648.3	104566	80623	591082	795395	589954	1.4968e+06	1.19851e+06	1.95843e+06	1.15484	5.11035e-05	0.000143037	sig
Zbjn005361	C25H24O14	Diosmetin-7-O-(6''-malonyl)glucoside*	Flavonoids	Flavones	225366	229846	229154	264482	329944	341931	581175	520810	629608	878077	912094	880733	1.05467	5.94916e-08	4.75058e-07	sig
Lmmp003109	C16H16O6	3'-O-Methyl-epicatechin	Flavonoids	Flavanols	20740.7	25005	5005	9	9	9	576157	414867	872670	619685	683305	653165	1.39179	0.000123777	0.000309727	sig
MWSHY0049	C16H14O6	Hesperetin	Flavonoids	Flavanones	49553	40753.7	55412.8	38408.2	53828.4	46610.9	568139	534634	575427	54177.4	56211.2	56379.5	1.31354	4.04139e-11	2.4383e-09	sig
Lmsp003161	C33H40O20	Kaempferol-3-O-sophoroside-7-O-rhamnoside*	Flavonoids	Flavonols	5837.33	18199	8340	19493.3	15005	16125.1	564420	591487	451317	733725	1.96159e+06	2.46991e+06	1.22691	0.00483334	0.00795305	sig
Zblp004976	C17H18O5	2,4'-Dihydroxy-4,6-dimethoxydihydrochalcone	Flavonoids	Chalcones	105629	107565	86206.2	134120	141640	163735	506341	532461	543453	907494	992751	1.01081e+06	1.15542	1.6817e-09	3.14437e-08	sig
Zmhn001036	C21H22O10	Choerospondin	Flavonoids	Flavanones	2.51748e+06	2.72663e+06	3.0224e+06	1.40422e+06	1.53865e+06	1.31508e+06	496858	484146	507342	383471	354467	402996	1.13899	9.72976e-08	6.95166e-07	sig
Smpp002257	C24H27O12+	Delphinidin-3-O-(6''-O-acetyl)glucoside	Flavonoids	Anthocyanidins	17202.2	29865.7	33999.9	26818.5	25288.1	11932.2	496063	568838	730062	792916	341688	1.01718e+06	1.3847	0.00229559	0.00404709	sig
mws0913	C21H20O11	Kaempferol-3-O-galactoside (Trifolin)*	Flavonoids	Flavonols	720497	747565	727340	1.17208e+06	2.04775e+06	1.50616e+06	478082	392157	416164	757887	817902	944576	1.37121	0.00159898	0.00294614	sig
MWSHY0098	C15H14O7	Epigallocatechin	Flavonoids	Flavanols	10769.4	13305	6530.37	6373.62	8629.33	19896.5	440217	342627	302349	322197	408860	381929	1.37633	4.02369e-06	1.53864e-05	sig
pmf0116	C27H31O17+	Delphinidin-3,5-di-O-glucoside	Flavonoids	Anthocyanidins	66469.2	18652.9	37001.8	34096.2	53027.5	34402.8	427462	294704	286427	431145	360362	448167	1.30839	1.56123e-05	4.81676e-05	sig
Zmxp002867	C28H32O16	Chrysoeriol-5,7-di-O-glucoside	Flavonoids	Flavones	9	9	9	9	9	9	425634	450581	448253	428644	225886	316270	1.41822	8.82001e-06	2.9747e-05	sig
pmb2987	C24H24O11	Acacetin-7-O-(6''-O-acetyl)glucoside	Flavonoids	Flavones	932530	1.54664e+06	1.07371e+06	1.91167e+06	1.69649e+06	2.02018e+06	416539	218916	286494	1.27266e+06	768220	764408	1.4498	0.000304698	0.000678079	sig
Lmdp004267	C30H26O14	Quercetin-3-O-(6''-O-p-Coumaroyl)glucoside	Flavonoids	Flavonols	4649.45	3628.85	6401.6	26314	29585.4	14420.8	405220	425523	412172	1.57752e+06	1.53014e+06	1.15592e+06	1.12669	1.15544e-06	5.10085e-06	sig
pmf0618	C40H45O23+	Cyanidin-3-O-(6''-O-p-hydroxybenzoyl)sophoroside-5-O-glucoside	Flavonoids	Anthocyanidins	3617.69	6047.9	5605.02	1913.5	5190.57	7004.13	402970	374652	374489	668557	744251	807478	1.34764	1.63701e-08	1.81407e-07	sig
Lmpp003387	C37H39O18+	Peonidin-3-O-(6''-O-p-Coumaroylglucoside)-5-O-Glucoside	Flavonoids	Anthocyanidins	1670	3340	1670	3340	3340	13340	395828	393229	422718	548482	713079	619627	1.28718	1.73068e-07	1.08019e-06	sig
pme1777	C27H31O16+	Cyanidin-3,5-O-diglucoside (Cyanin)	Flavonoids	Anthocyanidins	15397.2	17906.3	14938.4	14541	6383.81	9896.21	378401	406768	487961	432673	431441	431117	1.43205	5.86536e-08	4.75058e-07	sig
MWSHY0145	C15H12O6	Eriodictyol (5,7,3',4'-Tetrahydroxyflavanone)	Flavonoids	Flavanones	55169.5	40880.5	39922.9	48599.2	49067.8	42426.2	339691	341458	336984	73469.1	75725.7	76582.3	1.41089	2.78507e-12	5.04098e-10	sig
pmp000172	C23H24O11	5,2'-Dihydroxy-7,8-dimethoxyflavone glycoside*	Flavonoids	Flavones	110961	131225	111922	191793	187546	87404	337568	306702	375909	206288	208388	172470	1.23759	0.000340018	0.000753591	sig
Lmmp004151	C38H36O22	Luteolin-7-O-glucuronide-(2→1)-(2''-Sinapoyl)glucuronide	Flavonoids	Flavones	8454.46	9	1670	5005	2975.72	3340	334459	336257	404186	270260	578200	515421	1.11858	0.000243774	0.000560327	sig
Hmcp001578	C28H32O17	Isorhamnetin-3,7-O-diglucoside	Flavonoids	Flavonols	973636	618855	906383	911797	771417	973591	330164	546834	535407	560804	714571	645865	1.27553	0.015808	0.0231368	sig
pmp001080	C28H32O15	Diosmetin-7-O-Neohesperidoside (Neodiosmin)*	Flavonoids	Flavones	5005	9168.39	2437.71	2691.2	3340	3340	319489	290519	376896	671482	782163	589174	1.35325	7.53606e-07	3.46787e-06	sig
Smzp003109	C45H49O25+	Pelargonidin-3-O-(6''-O-feruloyl)sambubioside-5-O-(6'''-O-malonyl)glucoside*	Flavonoids	Anthocyanidins	9	8340	5005	9	9	9	314739	319099	332538	272968	257003	262261	1.39642	7.2506e-12	7.87416e-10	sig
Lmmp002963	C28H32O16	6-C-Methylquercetin-3-O-rutinoside*	Flavonoids	Flavonols	3473530	3386470	4335010	2916230	700255	1279055	310456	428985	459971	1.464e+06	598565	1642760	1.03562	0.00212446	0.00376988	sig
pmb0557	C27H25O17+	Cyanidin-3-O-(3'',6''-O-dimalonyl)glucoside	Flavonoids	Anthocyanidins	139630	137645	114163	197769	148877	200778	300645	373504	341589	198410	184448	194787	1.16336	3.91978e-05	0.000112601	sig
pmb0672	C37H38O18	Isovitexin-7-O-(6''-feruloyl)glucoside	Flavonoids	Flavones	1670	9	3340	9	11670	5249.92	294822	215534	285697	383932	363578	331580	1.13	2.1202e-07	1.21186e-06	sig
mws4183	C20H18O11	Quercetin-3-O-arabinoside	Flavonoids	Flavonols	10206.6	27641.8	10645.9	24425.7	21693.2	22782.7	293054	304613	291252	689283	740648	793760	1.20888	2.22801e-09	3.66609e-08	sig
pme1201	C15H14O5	Phloretin	Flavonoids	Chalcones	55505.5	46421.9	56889.6	43004.9	53193.1	49966.3	286774	288970	291286	160649	181961	190708	1.50272	1.65402e-09	3.14437e-08	sig
Zmhp006502	C25H24O14	Kaempferide-3-O-(6''-malonyl)glucoside	Flavonoids	Flavonols	551714	672129	706774	776838	689928	680386	278535	251494	258858	456068	631190	696604	1.35612	0.000517217	0.00108856	sig
Lmfn004036	C20H18O11	Morin-3-O-lyxoside*	Flavonoids	Flavonols	10872.8	11358.2	12685.6	22987.2	34444.1	24846.5	276446	308681	278043	559477	524157	626047	1.2015	2.16355e-08	2.24304e-07	sig
Lmfn004065	C20H18O11	Morin-3-O-arabinoside*	Flavonoids	Flavonols	10872.8	11358.2	12685.6	22987.2	34444.1	24846.5	276446	308681	278043	559477	524157	626047	1.2015	2.16355e-08	2.24304e-07	sig
HJAP135	C24H24O12	Pinocembrin-7-O-(6''-O-malonyl)glucoside	Flavonoids	Flavanones	564150	616395	789227	508276	501644	517069	268581	178831	220522	81347.9	134155	90747.4	1.00961	2.07349e-05	6.28996e-05	sig
Lamp006438	C26H28O13	Astrapterocarpan-3-O-malonyl glucoside	Flavonoids	Other Flavonoids	682031	555857	605741	504035	550970	680926	264153	256738	244109	528606	574077	577896	1.25121	0.000205143	0.000482219	sig
Lmsp002330	C33H40O20	Alcesefoliside	Flavonoids	Flavones	2674.33	4079.29	1389.91	6236.1	2543.8	3163.48	251387	289748	277589	273915	252852	234496	1.36859	8.20844e-09	9.69944e-08	sig
Lmhp002242	C33H41O20+	Cyanidin-3-O-(2''-O-glucosyl)rutinoside	Flavonoids	Anthocyanidins	2674.33	4079.29	1389.91	6236.1	2543.8	3163.48	251387	289748	277589	273915	252852	234496	1.36859	8.20844e-09	9.69944e-08	sig
Zmcp004702	C56H59O31+	Cyanidin-3-O-(6''-O-caffeoyl-2'''-O-sinapoyl)sophoroside-5-O-(6''''-O-malonyl)glucoside	Flavonoids	Anthocyanidins	9	9	9	9	9	9	233380	189451	241110	327286	250756	264042	1.39715	8.90338e-07	3.97738e-06	sig
MWSslk141	C29H36O15	Hesperidin methylchalcone	Flavonoids	Chalcones	10358.5	11232.3	18231	19342.1	13150.2	33363.5	209991	129565	153468	739836	730953	991712	1.06805	3.49803e-06	1.35674e-05	sig
mws0049	C15H14O7	Gallocatechin	Flavonoids	Flavanols	4041.06	5658.42	6055.46	2567.96	3233.55	4131.79	208270	242695	217763	168323	197728	218303	1.44753	1.15914e-07	7.77815e-07	sig
HJAP056	C23H24O11	Dihydroxy-dimethoxyflavone-7-O-glucoside*	Flavonoids	Flavones	144572	136913	79828.8	94979.4	125691	145756	200890	181905	209403	158059	205378	226171	1.11332	0.0131018	0.0196527	sig
HJAP026	C28H32O16	Chrysoeriol-6-C-glucoside-4'-O-glucoside	Flavonoids	Flavones	353538	306687	315604	312451	310457	390808	194190	142931	238573	222050	170160	219344	1.3271	0.00229506	0.00404709	sig
Zmpn002440	C15H12O6	3,4,2',4',6'-Pentahydroxychalcone	Flavonoids	Chalcones	27526.5	23364.3	23888.5	24996.4	22414.8	22611.7	193387	174375	179428	40506.2	41124.8	40541.1	1.44009	5.78593e-10	1.65356e-08	sig
Cmzp002582	C29H35O16+	Malvidin-3-O-rutinoside	Flavonoids	Anthocyanidins	30965	48123.8	45898	29099.1	10492.2	28980	184358	173933	284040	878379	1.00274e+06	180092	1.20005	0.0216568	0.0308653	sig
pmb3000	C24H24O12	Chrysoeriol-7-O-(6''-acetyl)glucoside	Flavonoids	Flavones	41731	51986.6	40240.7	25650.4	18132.3	18988.7	183407	211433	179275	604494	478423	611957	1.23156	4.45311e-07	2.15896e-06	sig
Smzp003292	C55H57O30+	Cyanidin-3-O-(6''-O-caffeoyl-2'''-O-sinapyl)sambubioside-5-O-(6''''-O-malonyl)glucoside*	Flavonoids	Anthocyanidins	9	9	9	9	9	9	178450	107878	79305.2	106788	177291	148932	1.39722	0.000576488	0.00119024	sig
Wbtn005483	C16H14O8	1,3,6-trihydroxy-2,5,7-trimethoxyxanthen-9-one	Flavonoids	Other Flavonoids	2978.29	2516.87	6827.36	1106.5	3079.14	844.688	176569	178282	126184	244906	167908	196080	1.41968	1.12266e-05	3.60774e-05	sig
Zbzp004025	C44H47O26+	Cyanidin-3-O-[2-(xylosyl)-6-(caffeoyl)-glucoside]-5-O-[6-(malonyl)-glucoside]	Flavonoids	Anthocyanidins	9	9	9	1670	5005	9	173735	139916	133071	71470.1	93322.4	116789	1.13424	6.08839e-06	2.14675e-05	sig
NK10256198	C15H10O6	3,5,7,2'-Tetrahydroxyflavone; Datiscetin	Flavonoids	Flavones	48358.2	44660.8	44858.3	69787.9	61652	61353.1	167129	158355	175029	63828.6	71063.2	79035.4	1.25474	4.36302e-08	3.88381e-07	sig
pmf0619	C44H51O24+	Peonidin-3-O-(6''-O-feruloyl)sophoroside-5-O-glucoside	Flavonoids	Anthocyanidins	9	3340	6670	8935.36	9	5005	164593	179128	230894	249423	211800	191541	1.10991	3.05277e-06	1.2012e-05	sig
MWSHY0167	C15H14O6	Catechin*	Flavonoids	Flavanols	8305.08	8473.63	10437.1	4400.93	6417.28	12710.2	163902	150345	231992	122338	133531	57689.6	1.46565	0.000255321	0.000582518	sig
Zbzp004802	C45H49O25+	Pelargonidin-3-O-[2-(xylosyl)-6-(feruloyl)-glucoside]-5-[6-(malonyl)-glucoside]*	Flavonoids	Anthocyanidins	9	9	9	9	9	9	161765	370365	361054	211575	310441	311957	1.40637	0.000505985	0.00106907	sig
pmp001110	C25H26O13	Apigenin-6-C-xyloside-8-C-arabinoside	Flavonoids	Flavones	19939.5	52683.7	51544.9	40511.2	92563.2	48345	158645	327417	194346	355450	251895	342957	1.14799	0.000736623	0.00147054	sig
MWSHY0174	C15H14O6	Epicatechin*	Flavonoids	Flavanols	10005	10005	10749.9	18300.7	5167.87	13340	153865	156816	395555	293640	300320	128851	1.34936	0.0117344	0.0178481	sig
Hmgp001902	C23H24O11	Pectolinarigenin-7-O-glucoside	Flavonoids	Flavones	984989	919978	667093	833792	446428	715062	142167	71455.7	74437.1	724242	518943	579489	1.23973	0.00100956	0.00193707	sig
pmb0592	C34H42O20	Chrysoeriol-7-O-rutinoside-5-O-glucoside	Flavonoids	Flavones	1670	4418.82	10005	5005	9	11670	132490	131043	115440	222931	199532	139620	1.16753	1.60148e-05	4.91303e-05	sig
Lmtp002822	C25H26O13	Apigenin-6-C-arabinoside-8-C-xyloside	Flavonoids	Flavones	9	9	9	9	9	9	128022	95035	185125	228343	324388	262509	1.37573	2.22918e-05	6.6508e-05	sig
mws1422	C15H14O5	Epiafzelechin	Flavonoids	Flavanols	359892	318820	321882	402535	395978	340540	126027	99449.2	153420	39384.3	36761.3	42519.9	1.03121	3.77842e-07	1.91746e-06	sig
MWSmce498	C27H30O14	Apigenin-7-O-neohesperidoside (Rhoifolin)*	Flavonoids	Flavones	12363.9	13340	3295.97	5245.29	4590.61	15005	123445	130059	126190	134427	111005	134370	1.35336	5.58488e-08	4.66552e-07	sig
Hmmp002169	C39H50O24	Luteolin-5,7-di-O-rutinoside	Flavonoids	Flavones	9	9	9	9	9	9	119401	148581	142079	103343	53350	72885.4	1.42986	7.63418e-06	2.60714e-05	sig
pmb3002	C28H32O15	Chrysoeriol-7-O-rutinoside	Flavonoids	Flavones	16700.2	10721.6	15473.3	9773.6	7151.36	9111.12	115229	110734	91524	178917	174295	211688	1.34173	2.34777e-07	1.31427e-06	sig
Hmm0002	C40H45O23+	Cyanidin-3-O-p-hydroxybenzoylsophorside-5-O-glucoside	Flavonoids	Anthocyanidins	1351.48	1666.62	1074.98	4221.93	5129.83	3325.92	114516	113380	153207	264197	287981	334432	1.21672	4.13264e-07	2.0778e-06	sig
Zmbp003860	C23H23O11+	Pelargonidin-3-O-(6''-O-acetyl)glucoside	Flavonoids	Anthocyanidins	6670	3340	7945.92	5551.52	7297.64	14554.6	113067	99983.1	189739	166735	165001	159901	1.30192	6.51923e-05	0.000177887	sig
Jmgn005927	C15H12O6	2-hydroxynaringenin	Flavonoids	Flavanones	31195.9	29777	32369.5	31558.8	29772.8	32149.7	112310	114437	100179	73438.4	77229.8	78454.8	1.49122	3.06226e-08	2.9693e-07	sig
pme0368	C27H30O14	Apigenin-7-O-rutinoside (Isorhoifolin)*	Flavonoids	Flavones	9034.92	7867.93	13340	10756	23340	7847.8	108484	172015	172751	122707	121357	110634	1.37667	3.02603e-05	8.93008e-05	sig
Hmmn002379	C39H52O25	Eriodictyol-7-O-rutinoside-4'-O-Sophoroside	Flavonoids	Flavanones	6489.93	9407.4	9097.75	24101.8	22718.9	26530.7	107672	95683.3	119936	95343.6	89845.5	95243.8	1.16729	1.12287e-07	7.77815e-07	sig
Lmcp004693	C16H12O6	Kaempferide (3,5,7-Trihydroxy-4'-methoxyflavone)*	Flavonoids	Flavonols	95619.7	101272	113787	92890.3	81838	69424.5	98463.3	115056	142950	139633	127833	115249	1.12011	0.0230106	0.0326234	sig
pmp000530	C26H30O11	Phellodendroside	Flavonoids	Flavanonols	158103	175738	106710	479145	422295	228973	90035	33149.8	56685	20971.7	26675	55015	1.24702	0.0012391	0.00235255	sig
Cwjp002795	C55H57O30+	Cyanidin-3-O-(6''-O-p-coumaroyl-2'''-O-caffeoyl)sophoroside-5-O-(6''''-O-malonyl)glucoside*	Flavonoids	Anthocyanidins	9	9	9	9	9	9	81441.4	132384	95123.6	169663	285805	243661	1.37181	5.79348e-05	0.000159688	sig
pmb0709	C30H32O20	Quercetin-7-O-(6''-malonyl)glucosyl-5-O-glucoside	Flavonoids	Flavonols	9	9	9	9	9	9	78882	179672	78001.4	210556	361937	422155	1.35738	0.000521174	0.00109265	sig
Cmsp002257	C27H31O15+	Peonidin-3-O-sambubioside	Flavonoids	Anthocyanidins	15709.7	11147.4	10147.9	10198.3	20013.5	4167.01	75050	58415.4	63499.3	61155.8	68685	70612.8	1.34645	4.56015e-06	1.69851e-05	sig
pme0321	C21H20O10	Kaempferol-7-O-rhamnoside*	Flavonoids	Flavonols	12400.2	25849.2	16829.7	6559.41	5661.99	6368.31	74255.7	63869.3	67486.2	57845.3	103585	61580.7	1.43295	0.00045293	0.000964474	sig
Smzp002914	C42H47O22+	Pelargonidin-3-O-(6''-O-p-coumaroyl-2''-O-glucosyl)glucoside-5-O-glucoside	Flavonoids	Anthocyanidins	9	9	9	9	1383.21	5005	73231.4	58309.9	64260.7	28340	30724.8	10851.5	1.10407	7.52288e-06	2.5854e-05	sig
Cwjp002576	C54H55O29+	Cyanidin-3-O-(6''-O-caffeoyl-2''-O-malonyl)glucoside-5-O-(6'''-O-caffeoyl)glucoside*	Flavonoids	Anthocyanidins	9	9	9	9	9	9	71936.2	51680	45010	135375	125366	100145	1.37143	3.40708e-06	1.33097e-05	sig
Zbzp004777	C54H55O29+	Cyanidin-3-O-[2-O-(2-O-(caffeoyl)-b-glucosyl)-6-O-(p-coumaroyl)-glucoside]-5-O-[6-O-(malonyl)-glucoside]*	Flavonoids	Anthocyanidins	9	9	9	9	9	9	71224.9	58350	57826.6	198475	106125	190130	1.36268	0.000149618	0.000369284	sig
Cmxp004977	C15H12O6	Isookanin	Flavonoids	Flavanones	21343.8	32856.6	57409.5	27641.9	17635.2	4642.71	68621.2	66551.3	88276.1	51010.1	39695.5	62928.3	1.23924	0.00525339	0.00859214	sig
MWSHY0151	C15H10O8	Quercetagetin; 3,3',4',5,6,7-Hexahydroxyflavone	Flavonoids	Flavonols	69588	80768.2	86493	213738	244350	240292	68297.6	94625.3	93676.6	134667	80345	118331	1.0111	2.19795e-05	6.59386e-05	sig
mws0919	C21H20O10	Kaempferol-3-O-rhamnoside (Afzelin)(Kaempferin)*	Flavonoids	Flavonols	7907.43	22484.2	8139.87	4778.38	3479.52	4777.49	61511.3	53148.5	56690.2	42019.6	89079	49497	1.41839	0.00150366	0.00278665	sig
HJAP006	C23H24O13	Syringetin-7-O-glucoside*	Flavonoids	Flavonols	201230	173425	180724	196110	185207	192565	61231.8	104926	48103.1	19482.5	74773.6	80854.1	1.09868	0.000154518	0.000377943	sig
Cmhn002057	C18H28O10	2,7-Dimethyl-2,4-diene-deca-α,x-diacid 8-O-β-glucoside	Tannins	Tannin	142353	148272	145921	250610	119864	272147	60593	12431.7	65406.8	22556.9	7772.53	19635.7	1.11955	0.00198433	0.00356992	sig
mws0044	C15H12O7	Taxifolin(Dihydroquercetin)	Flavonoids	Flavanonols	38186	39554.3	36125.9	45237.9	33872.9	40677.3	60218.6	52961.6	70226.8	47270.8	57454.3	46488.1	1.30076	0.00559873	0.00907496	sig
Lacn005311	C26H30O12	Phellatin	Flavonoids	Flavonols	128334	136995	151152	254993	285180	307381	55950.2	44561.1	45153	99922.1	102446	108365	1.53961	3.3838e-07	1.81712e-06	sig
Hmqp003066	C35H40O23	Luteolin-7-O-(6'''-malonyl)sophoroside-5-O-arabinoside	Flavonoids	Flavones	10005	8340	5005	5005	3340	6023.93	53350	23417.5	15005	24531.1	60020	48345	1.23399	0.021248	0.0303623	sig
Hmcp001947	C31H34O19	Isorhamnetin-3-O-(6''-malonyl)glucoside-7-O-rhamnoside	Flavonoids	Flavonols	148324	278610	151053	443548	296449	362334	52467.3	45742.7	54867.6	33666.9	46606.6	83365	1.4211	0.000276085	0.000622051	sig
Lmtp004126	C24H22O16	Myricetin-3-O-(6''-malony)glucoside	Flavonoids	Flavonols	1142905	1231975	1988795	1438905	1445640	726906	47654.3	93997.6	93882.2	499210	241762	410595	1.41695	0.00207332	0.00369118	sig
pmb0665	C27H30O16	Orientin-7-O-glucoside	Flavonoids	Flavones	26675	23340	13971	8340	7279.3	11247.3	47642.4	91054.8	70020	93051.2	60869.4	61685	1.40828	0.00124943	0.00236102	sig
Hmjp003248	C30H30O19	Luteolin-7-O-(6''-malonyl)glucuronide-5-O-rhamnoside	Flavonoids	Flavones	100604	118355	165100	106316	175115	105045	46680	71690	91700	64409.6	54417.4	50486.7	1.09128	0.0264244	0.0370761	sig
Lmmp004269	C37H34O21	Luteolin-7-O-glucuronide-(2→1)-(2''-Feruloyl)glucuronide	Flavonoids	Flavones	5005	9	10005	9	9	9	44941.8	42304.1	34092.5	17593.7	54836	27089.1	1.33624	0.00303685	0.00523495	sig
Lmdp004307	C23H26O10	Farrerol-7-O-glucoside	Flavonoids	Flavanones	17054.7	9108.44	9204.21	17532.9	28586.6	11916.8	44896.7	49915.4	29875.5	48197.4	60863.9	25885.4	1.05713	0.0173277	0.0250238	sig
Lmsp004721	C28H32O16	Tamarixetin-3-O-glucoside-7-O-rhamnoside*	Flavonoids	Flavonols	603451	655497	661099	1.09891e+06	856552	985159	42251.6	29010.3	24421.5	59656.4	56320.3	58679	1.50385	1.64557e-07	1.05123e-06	sig
Zmhp002409	C27H30O16	Isoluteolin-6,8-di-C-glucoside	Flavonoids	Flavones	69303.2	90056.8	75553.1	75456.3	55148.7	75309.5	40943.2	23602.7	23130.3	55989.7	48113.1	36590.8	1.30284	0.00191738	0.00348206	sig
HJAP024	C27H30O16	Kaempferol-6,8-di-C-glucoside	Flavonoids	Flavonols	74659.9	67164.2	75514.9	50203	43366.1	74986.3	39353	38779.3	33164.4	49229.9	52262.9	35425.4	1.01721	0.011954	0.0181313	sig
HJN041	C21H24O11	Epicatechin glucoside	Flavonoids	Flavanols	12586.2	9888.91	9898.78	6088.35	5155.51	7598.49	36785.3	67608.7	69776.5	62115.5	73013.4	75698.7	1.39451	8.25282e-05	0.000216487	sig
MWS20148	C21H20O10	Apigenin-4'-O-glucoside*	Flavonoids	Flavones	86304.7	122820	138758	215168	179325	183353	33034.6	39663.2	64250.9	20005	18018	14864.8	1.15257	1.26809e-05	3.98019e-05	sig
MWSHY0189	C21H20O10	Apigenin-7-O-glucoside(Cosmosiin)*	Flavonoids	Flavones	86304.7	122820	138758	215168	179325	183353	33034.6	39663.2	64250.9	20005	18018	14864.8	1.15257	1.26809e-05	3.98019e-05	sig
mws1094	C15H12O6	Aromadendrin (Dihydrokaempferol)	Flavonoids	Flavanonols	6246.76	10275.1	5533.1	8514.31	8966.56	9382.31	31972.8	29881.1	30201.3	23458.9	21919.2	24138.9	1.3654	1.58275e-07	1.03546e-06	sig
Hmcp001509	C33H40O21	Isorhamnetin-3-O-(2''-O-xylosyl)glucoside-7-O-glucoside	Flavonoids	Flavonols	74228.3	64055.9	90891.4	53198.4	44858.5	60205.5	31394.4	28803.2	30233	37656.1	24709.2	25970.8	1.10423	0.000435118	0.00093387	sig
pme0001	C28H34O15	Hesperetin-7-O-neohesperidoside(Neohesperidin)	Flavonoids	Flavanones	12487.1	11313.8	15432.7	6527.52	7190.51	4168.74	31243.4	91442.6	53443.7	120578	115914	78330.1	1.3004	0.000754896	0.00149058	sig
Zmmp003478	C37H39O18+	Petunidin-3-O-(6''-O-p-coumaroyl)glucoside-5-O-rhamnoside	Flavonoids	Anthocyanidins	10005	8340	18887.8	9	9	9	27959.8	28984.1	14699.3	119015	68031.3	70005.9	1.20955	0.000566904	0.00117942	sig
Lmcn006192	C28H34O14	Didymin (Isosakuranetin-7-O-rutinoside)*	Flavonoids	Flavanones	2049.09	1639.89	2085.08	1634.81	1596.42	2461.75	25927.3	51505.2	44608.8	46480.1	40321.4	92141.6	1.34219	0.00405808	0.0068221	sig
mws0791	C28H34O14	Poncirin (Isosakuranetin-7-O-neohesperidoside)*	Flavonoids	Flavanones	2049.09	1639.89	2085.08	1634.81	1596.42	2461.75	25927.3	51505.2	44608.8	46480.1	40321.4	92141.6	1.34219	0.00405808	0.0068221	sig
Hmmp002266	C39H50O23	Apigenin-7-O-rutinoside-4'-O-rutinoside	Flavonoids	Flavones	35010	56672.1	54735.5	9	9	9	25005	33048.3	33340	37980.1	33340	46680	1.11833	0.000195732	0.000464116	sig
mws1326	C15H10O7	Herbacetin	Flavonoids	Flavonols	4864.78	6642.17	5183.22	7634.32	9711.71	8320.24	23158.7	29417.8	36059.9	41650.5	48676.2	49883.1	1.16159	4.26714e-06	1.60907e-05	sig
Lmfn001158	C20H20O13	Ginnalin A (2,6-Di-O-Galloyl-1,5-Anhydro-D-Glucitol)	Tannins	Tannin	9	9	9	9	9	9	22834.7	23314	21018	31113.7	32347.5	35450	1.38708	1.81397e-09	3.14437e-08	sig
pmb0666	C38H40O19	Isovitexin-7-O-(6''-sinapoyl)glucoside	Flavonoids	Flavones	182809	98506.6	119500	97670.7	62432.1	101710	22783.6	32716.3	23340	58018.2	36961.8	63350	1.27326	0.00460735	0.00762741	sig
Smsp101702	C33H41O20+	Petunidin-3-O-rutinoside-O-arabinoside	Flavonoids	Anthocyanidins	2000.81	3550.97	6050.51	3933.73	3970.42	3062.44	21970.7	26615.1	41576.3	150945	158519	155519	1.08246	1.85303e-09	3.14437e-08	sig
pmb1108	C33H40O21	Luteolin-6,8-di-C-glucoside-7-O-glucoside	Flavonoids	Flavones	85137.2	104878	98938.1	120104	89370.1	85630	21228	32145.5	19423.7	24457.3	22563.9	28412.6	1.39056	3.37927e-05	9.86528e-05	sig
Lmmp002463	C28H32O16	Sexangularetin-3-O-glucoside-7-O-rhamnoside*	Flavonoids	Flavonols	117072	125062	121816	9	9	9	20576.4	81695	21675	115985	119468	166770	1.03158	0.0002276	0.000528148	sig
Lmhn004030	C15H14O6	5,7,3',4',5'-Pentahydroxyflavan (Tricetiflavan)	Flavonoids	Flavanols	8420.26	8611.89	7956.15	4801.99	4400.03	4600.53	17419.4	14204.4	13153.6	28766.3	31176	27444	1.18283	1.70641e-07	1.07742e-06	sig
Zmjp004852	C23H24O13	5,6,3',4'-Tetrahydroxy-3,7-dimethoxyflavone-6-O-glucoside	Flavonoids	Flavones	36123.3	41798	33340	68355	29168	34936.2	16498.7	13278.6	8340	10407.1	18340	11219.5	1.30579	0.0170061	0.0247102	sig
Lmtn002997	C22H22O13	Mearnsetin-3-O-glucoside	Flavonoids	Flavones	426983	222181	406581	137772	39697.3	122575	16195.5	24014.6	32101.8	68490.3	68771.8	58708.7	1.0178	0.0008233	0.00161433	sig
Zmxp004503	C29H34O17	Tricin-5,7-O-diglucoside	Flavonoids	Flavones	40879.4	37885.5	43788.4	65644.2	185125	155090	15195.6	33340	28340	30010	27247.1	13178.9	1.21791	0.00742773	0.0118625	sig
Lmgp004959	C29H34O16	Tricin-7-O-neohesperidoside*	Flavonoids	Flavones	9432.05	8340	36675	9	9	9	15005	28973.6	17574	65099.1	83365	61236.3	1.17921	0.000244563	0.000560327	sig
Hmgp003086	C29H34O16	Tricin-7-O-rutinoside*	Flavonoids	Flavones	9432.05	8340	36675	9	9	9	15005	28973.6	17574	65099.1	83365	61236.3	1.17921	0.000244563	0.000560327	sig
Zmhp003113	C42H46O22	Vitexin-2''-O-(6'''-p-coumaroyl)glucoside-4'-O-glucoside	Flavonoids	Flavones	9	9	9	9	9	9	13927.7	26972.4	22593.1	78906.4	79737.3	63121.7	1.33974	7.41793e-07	3.45006e-06	sig
pmb3041	C23H22O14	Tricin-7-O-saccharic acid	Flavonoids	Flavones	152890	132527	206121	106343	118912	154588	12774.3	30680.2	23400.1	21934.8	17095.6	19012.1	1.30511	0.000105767	0.000272187	sig
mws1174	C17H14O6	3-O-Acetylpinobanksin	Flavonoids	Flavanonols	88585.9	126286	66026	74035.5	112007	73644.5	12069.6	20926.3	14472.1	17590.6	13338.6	8818.54	1.30139	0.00100663	0.00193707	sig
Zbzp004628	C55H57O30+	Cyanidin-3-O-[2-O-(2-O-(caffeoyl)-b-glucosyl)-6-O-(feruloyl)-glucoside]-5-O-[6-O-(malonyl)-glucoside]	Flavonoids	Anthocyanidins	9	9	9	9	9	9	10005	15005	21675	12505.2	3340	15005	1.42367	0.00435588	0.00725535	sig
pmn001637	C20H18O10	Kaempferol-3-O-arabinoside (Juglanin)	Flavonoids	Flavonols	1614.6	4367.51	2641.79	2662.55	4312.37	3551.7	9186.37	10220.3	6946.27	13231.7	11798	9696.8	1.13329	0.000213697	0.000498015	sig
Lmfn005487	C15H10O10S	Quercetin-3-O-Sulfonate	Flavonoids	Flavonols	1633.8	1945.03	1443.77	4875.69	1914.72	2950.6	7298.94	9660.76	8685.12	8197.5	7912.87	7448.37	1.1689	5.66762e-05	0.000157016	sig
Zbzp004837	C57H61O30+	Cyanidin-3-O-[2-(2-(sinapoyl)-xylosyl)-6-(feruloyl)-glucoside]-5-O-[6-(malonyl)-glucoside]	Flavonoids	Anthocyanidins	9	9	9	9	9	9	7112.74	6505.64	14090.3	33917.4	12545.5	21182.7	1.35027	0.0041147	0.00689593	sig
pmp000242	C28H30O17	7-Methoxyluteolin-6-C-2''-glucuronylglucoside	Flavonoids	Flavones	24132.9	11670	20005	38345	21675	33340	6670	16178.5	5626.15	19166.2	23340	32322.5	1.06788	0.0261285	0.036756	sig
Lssp210058	C27H30O16	Quercetin-3-O-robinobioside*	Flavonoids	Flavonols	9	9	9	9	9	9	6670	11924.4	5850.4	9	9	9	1.25903	0.000610648	0.00125125	sig
mws0051	C16H12O5	Acacetin*	Flavonoids	Flavones	41630	32060.2	14829.2	19610.3	19259	17877.1	5408.17	7825.84	8504.68	8870.21	4440.89	8434.22	1.1623	0.01212	0.0182809	sig
mws0129	C16H12O5	Genkwanin (Apigenin 7-methyl ether)*	Flavonoids	Flavones	41630	32060.2	14829.2	19610.3	19259	17877.1	5408.17	7825.84	8504.68	8870.21	4440.89	8434.22	1.1623	0.01212	0.0182809	sig
Hmpp103270	C21H20O12	Eriodictyol-7-O-glucoronide	Flavonoids	Flavanones	10005	9023.81	8340	14777.9	17732	28340	5314.25	5005	5713.71	3724.32	10958.9	13340	1.24255	0.0155366	0.022801	sig
Hmln005624	C15H14O4	2,4,4'-trihydroxydihydrochalcone	Flavonoids	Chalcones	3902.88	4241.82	3143.35	5754.92	6235.53	7016.11	4285.71	2454.35	3582.93	4935.71	2334.4	3663.49	1.04076	0.0133276	0.0199363	sig
Lmln001951	C26H28O16	Quercetin-3-O-(6''-O-arabinosyl)glucoside	Flavonoids	Flavonols	15124.7	7955.56	17164.3	28620.2	33291.1	34905.2	2464.87	749.595	4052.89	955.206	1624.44	2067.86	1.35981	5.46721e-06	1.96602e-05	sig
mws0046	C27H32O14	Naringenin-7-O-Neohesperidoside(Naringin)*	Flavonoids	Flavanones	9	9	9	9	9	9	708.361	2087.13	2115.27	1781.7	2323.97	681.8	1.39972	0.00968929	0.0150753	sig
mws1066	C27H32O14	Naringenin-7-O-Rutinoside(Narirutin)*	Flavonoids	Flavanones	9	9	9	9	9	9	708.361	2087.13	2115.27	1781.7	2323.97	681.8	1.39972	0.00968929	0.0150753	sig
Lmnp102580	C26H28O14	Apigenin-6-C-(2''-xylosyl)glucoside*	Flavonoids	Flavones	8351.52	11670	16675	6670	13340	11670	9	9	9	9	9	9	1.39682	0.000683056	0.00137881	sig
Lmnp202580	C26H28O14	Apigenin-8-C-(2''-xylosyl)glucoside*	Flavonoids	Flavones	8351.52	11670	16675	6670	13340	11670	9	9	9	9	9	9	1.39682	0.000683056	0.00137881	sig
